# Supplementary material for: Trophy Hunting and Sustainability: Temporal Dynamics in Trophy Quality and Harvesting Patterns of Wild Herbivores in a Tropical Semi-Arid Savanna Ecosystem
Source: PLoS One. 2016 Oct 13;11(10):e0164429. doi: 10.1371/journal.pone.0164429 (PMC5063477; doi:10.1371/journal.pone.0164429)
Supplement: S1 File — (XLSX) [file pone.0164429.s001.xlsx]

## Sheet: Buffalo
SPECIES	YEAR	UNIT	TIPTOTIP	WL	WR	SCI Score	AGE
Buffalo	2004	1	75.6	13	13	101.6	11
Buffalo	2004	1	69.6	10	10	89.6	9
Buffalo	2004	1	70	12	11	93	9
Buffalo	2004	1	66.14	13	13	92.14	9
Buffalo	2004	1	59	13.12	13.12	85.24	8
Buffalo	2004	1	70.2	12	11.5	93.7	11
Buffalo	2004	1	69.5	11.8	11.8	93.1	10
Buffalo	2004	1	73.13	12.4	13.8	99.33	10
Buffalo	2004	1	69.8	12	12.5	94.3	9
Buffalo	2004	2	73.11	12	12.4	97.51	9
Buffalo	2004	2	104.1	10.8	10.6	125.5	8
Buffalo	2004	2	75.24	11	11.8	98.04	13
Buffalo	2004	2	63.6	11.8	11.8	87.2	12
Buffalo	2004	2	65	13.8	13.12	91.92	11
Buffalo	2004	2	79.9	12	12	103.9	8
Buffalo	2004	2	69	11	10.9	90.9	9
Buffalo	2004	3	61.4	13.8	14	89.2	11
Buffalo	2004	3	78.5	13	13.8	105.3	12
Buffalo	2004	3	53.8	11.8	12	77.6	8
Buffalo	2004	3	69.8	11	11.5	92.3	9
Buffalo	2004	3	74.3	12.1	12.1	98.5	12
Buffalo	2004	3	71.3	11.5	11.5	94.3	10
Buffalo	2004	4	59	12	12	83	11
Buffalo	2004	5	74.9	11	11	96.9	11
Buffalo	2004	5	71.9	11	11	93.9	9
Buffalo	2004	5	68.4	13	13.3	94.7	11
Buffalo	2004	5	82	11.5	11.3	104.8	10
Buffalo	2004	5	69.9	12	12.4	94.3	10
Buffalo	2004	5	75.6	11	11	97.6	9
Buffalo	2004	6	75	13	12.9	100.9	9
Buffalo	2004	6	61	12	12.4	85.4	11
Buffalo	2004	6	76.63	12.5	12	101.13	11
Buffalo	2004	6	66.8	13	13	92.8	12
Buffalo	2004	6	62.4	11.8	12	86.2	9
Buffalo	2004	6	60.2	11	11	82.2	10
Buffalo	2004	6	80.9	11	12.2	104.1	8
Buffalo	2004	6	57.3	12	12.4	81.7	12
Buffalo	2004	6	67.2	11.5	11.4	90.1	11
Buffalo	2004	1	65.12	9.5	9.8	84.42	9
Buffalo	2004	1	68.5	11.18	11.8	91.48	8
Buffalo	2004	1	72.2	0	11.8	84	9
Buffalo	2004	1	66.9	11.9	11.1	89.9	8
Buffalo	2004	1	72	14	14	100	10
Buffalo	2004	1	74.5	12.1	12.12	98.72	9
Buffalo	2004	2	59.12	15.4	14.13	88.65	9
Buffalo	2004	2	67	11	11	89	11
Buffalo	2004	2	72	12	12.5	96.5	13
Buffalo	2004	2	56.8	11	12	79.8	9
Buffalo	2004	2	63.4	12.4	13	88.8	9
Buffalo	2004	2	66.4	11	12	89.4	9
Buffalo	2004	2	69.5	12.8	12.3	94.6	8
Buffalo	2004	2	42.8	11	11.5	65.3	7
Buffalo	2004	3	72.5	11	10.13	93.63	8
Buffalo	2004	3	73	13.4	13.2	99.6	10
Buffalo	2004	3	55.15	14.5	13.1	82.75	8
Buffalo	2004	3	97.4	12	12.4	121.8	14
Buffalo	2004	3	79.6	13	14	106.6	11
Buffalo	2004	3	71.1	12.15	13.3	96.55	10
Buffalo	2004	3	68.14	12.8	13	93.94	9
Buffalo	2004	4	67.2	11.7	11.6	90.5	8
Buffalo	2004	4	72.5	11.13	12	95.63	9
Buffalo	2004	4	49.12	13.2	13	75.32	7
Buffalo	2004	4	68.3	14	14	96.3	10
Buffalo	2004	4	75.6	11	11.8	98.4	10
Buffalo	2004	4	64.8	11	11	86.8	12
Buffalo	2004	5	77	14.4	14.5	105.9	9
Buffalo	2004	5	79.4	14.5	14.6	108.5	10
Buffalo	2004	5	60.5	13.1	13.2	86.8	8
Buffalo	2004	5	69.1	13.2	13.3	95.6	10
Buffalo	2004	5	82.8	15.8	15.8	114.4	11
Buffalo	2004	6	65.2	13.5	12	90.7	10
Buffalo	2004	6	78.8	12.1	13.2	104.1	10
Buffalo	2004	6	57.4	10.8	10.8	79	14
Buffalo	2004	6	64.2	14	14	92.2	10
Buffalo	2004	6	71.8	12	12.2	96	9
Buffalo	2004	6	77.2	11.1	11.14	99.44	8
Buffalo	2004	4	70.9	14.4	14.9	100.2	13
Buffalo	2004	4	73.8	15.5	15.8	105.1	12
Buffalo	2005	1	72.75	13.38	13	99.13	9
Buffalo	2005	1	67.5	12	12	91.5	10
Buffalo	2005	1	70.75	14.5	14.75	100	10
Buffalo	2005	1	77.81	14	13.94	105.75	10
Buffalo	2005	1	61	15.5	15.13	91.63	11
Buffalo	2005	1	77	14.75	15.31	102.06	12
Buffalo	2005	1	73	13.5	14.25	100.75	11
Buffalo	2005	1	56.5	11.5	11.81	79.81	12
Buffalo	2005	1	69	14.5	14	97.5	8
Buffalo	2005	1	77.63	13	13.25	103.88	12
Buffalo	2005	2	71.86	12	12	95.88	8
Buffalo	2005	2	69.75	14.88	14.25	98.88	9
Buffalo	2005	2	73.5	10.5	11	95	11
Buffalo	2005	2	64.5	13.31	11.31	89.12	9
Buffalo	2005	2	68.25	13	12.75	94	11
Buffalo	2005	3	75.5	12.63	12.31	100.44	10
Buffalo	2005	3	81.5	14.75	15.75	112	11
Buffalo	2005	3	65.75	15	14.5	95.25	11
Buffalo	2005	3	78.5	13.75	13.5	105.75	13
Buffalo	2005	3	74.75	14	14	102.75	12
Buffalo	2005	4	56	15.5	14.5	86	8
Buffalo	2005	4	77.38	15.88	16.5	109.76	11
Buffalo	2005	4	89	12.5	14.5	116	9
Buffalo	2005	4	74.5	13.75	14	102.25	9
Buffalo	2005	4	69.44	15.38	14.25	100.07	10
Buffalo	2005	4	78.5	14.13	13.56	100.19	10
Buffalo	2005	4	78	16	15.75	109.75	10
Buffalo	2005	5	72.03	12.5	12.5	96.13	9
Buffalo	2005	5	67	15	14.13	96.13	9
Buffalo	2005	5	71.63	12.75	13.13	97.51	9
Buffalo	2005	5	69.6	15.75	15	100.35	12
Buffalo	2005	5	66.69	12.81	12.6	92.1	10
Buffalo	2005	5	82.81	15.5	14.63	112.94	13
Buffalo	2005	5	70.38	11.25	11.13	92.76	10
Buffalo	2005	5	63.13	12.5	12.56	88.19	12
Buffalo	2005	5	70.5	13	12.94	96.44	9
Buffalo	2005	6	52	12.25	12.5	76.75	11
Buffalo	2005	6	53	13.5	14.25	80.75	9
Buffalo	2005	6	76.5	12.75	13	102.25	11
Buffalo	2005	6	68.5	1413	13.75	96.38	8
Buffalo	2005	6	79.5	13.13	13	105.63	10
Buffalo	2005	6	72	13	13.25	98.25	9
Buffalo	2005	6	88.31	15	15.19	118.5	11
Buffalo	2005	6	70.69	14.19	14.25	99.13	10
Buffalo	2005	6	69	12.5	13	94.5	8
Buffalo	2006	1	62.31	9	9	80.31	7
Buffalo	2006	1	65.8	15	15	95.8	8
Buffalo	2006	1	67.5	10.5	9.75	87.75	8
Buffalo	2006	1	69.81	12.5	13.5	95.81	8
Buffalo	2006	1	67.5	11.75	12	91.25	8
Buffalo	2006	1	75.25	14.63	14	103.88	10
Buffalo	2006	1	74	14	14	102	10
Buffalo	2006	1	74.8	11	11	96.8	9
Buffalo	2006	1	78.75	14	13.31	106.06	14
Buffalo	2006	1	79.37	13.5	13.75	106.62	12
Buffalo	2006	1	74	13.81	12.25	100.06	12
Buffalo	2006	1	72	12	12	96	9
Buffalo	2006	1	74.5	13	13	100.5	10
Buffalo	2006	1	73.5	16	16	105.5	10
Buffalo	2006	1	73	11.5	10.5	95	7
Buffalo	2006	2	68.31	13.25	13	94.56	8
Buffalo	2006	2	57.66	15.5	14.5	87.66	7
Buffalo	2006	2	68	13	13.25	94.25	8
Buffalo	2006	2	65	13	13.37	78	7
Buffalo	2006	2	52.13	13	12.5	77.63	7
Buffalo	2006	2	70.88	13	13.13	97.01	8
Buffalo	2006	2	71.5	13.5	13.25	98.25	9
Buffalo	2006	2	65.94	8.5	8.8	83.24	12
Buffalo	2006	2	81.9	13.56	13.56	109.02	10
Buffalo	2006	2	72	14.5	14.13	100.63	11
Buffalo	2006	2	68.25	13.5	14	95.75	9
Buffalo	2006	2	80	15	14.13	109.13	12
Buffalo	2006	3	53.19	12.19	11.31	76.69	7
Buffalo	2006	3	71.5	14.37	14.75	100.62	9
Buffalo	2006	3	67.38	12.25	11.25	90.88	10
Buffalo	2006	3	62.63	11	10.93	84.56	8
Buffalo	2006	3	62.6	12	12.13	86.73	10
Buffalo	2006	3	76.5	14	14.13	104.63	10
Buffalo	2006	3	75	12.81	13.31	101.12	10
Buffalo	2006	3	71.5	13	14	98.5	9
Buffalo	2006	3	74.13	14	13.5	101.63	10
Buffalo	2006	3	56	13.25	13	82.25	9
Buffalo	2006	3	69.56	13.75	13.81	96.49	9
Buffalo	2006	4	65.5	13.38	13.25	92.13	9
Buffalo	2006	4	63.75	12.63	12.81	89.19	8
Buffalo	2006	4	68.5	12.25	12.13	92.88	9
Buffalo	2006	4	72.75	13.5	13.75	100	10
Buffalo	2006	4	69.5	14.63	14.5	98.63	9
Buffalo	2006	4	71.5	11.75	11.25	94.5	9
Buffalo	2006	4	72.44	13	12.75	98.19	9
Buffalo	2006	4	75.25	11.06	11	97.31	9
Buffalo	2006	4	72.19	12.5	12.06	96.75	9
Buffalo	2006	4	72	11.69	14	97.69	9
Buffalo	2006	5	60	11.5	12	83.5	9
Buffalo	2006	5	68.75	12.25	13	94	9
Buffalo	2006	5	74	11	10	95	9
Buffalo	2006	5	71	13	12.5	96.5	9
Buffalo	2006	5	64	12.5	12.2	88.7	9
Buffalo	2006	5	66	11.25	10.25	87.5	9
Buffalo	2006	5	72.13	15.13	13.25	100.51	10
Buffalo	2006	5	71.75	12	12.25	96	9
Buffalo	2006	5	78.5	14	13.75	106.25	11
Buffalo	2006	5	61.13	15	14.75	90.88	9
Buffalo	2006	5	80.31	12.31	12.13	104.75	11
Buffalo	2006	5	70.5	13.75	14	98.25	10
Buffalo	2006	6	64	12.19	12.31	88.5	9
Buffalo	2006	6	69.31	11.5	11	91.81	10
Buffalo	2006	6	61.5	12	12.5	86	9
Buffalo	2006	6	67.18	11.31	11.12	89.61	10
Buffalo	2006	6	71.5	12	12.31	95.81	9
Buffalo	2006	6	62.25	12.25	12	86.5	9
Buffalo	2006	6	65.5	13	12.5	91	10
Buffalo	2006	6	64.31	13.43	13.31	91.05	9
Buffalo	2006	6	74.5	13.19	13.25	100.94	8
Buffalo	2006	6	75	12	11.75	98.75	10
Buffalo	2006	6	73.5	13.25	12.13	98.88	8
Buffalo	2006	6	68	12	11.63	91.63	9
Buffalo	2007	1	69.88	11.44	10.53	91.85	9
Buffalo	2007	1	61.19	12.56	12.88	86.63	9
Buffalo	2007	1	72.88	12.38	12.13	97.39	10
Buffalo	2007	1	66.38	14.5	14.6	95.48	10
Buffalo	2007	1	59.5	13	13.94	86.44	10
Buffalo	2007	1	68.13	12.13	11.06	91.32	10
Buffalo	2007	1	74.13	13.63	13.75	101.51	11
Buffalo	2007	1	71.25	14.5	14	99.75	11
Buffalo	2007	1	64.94	14.56	14.5	94	11
Buffalo	2007	1	66.88	13	13.13	93.01	11
Buffalo	2007	1	69.6	12.25	12.69	94.54	11
Buffalo	2007	1	78	14.31	15.31	107.62	12
Buffalo	2007	1	79	11.13	11.25	101.38	12
Buffalo	2007	2	62.44	12.5	12.75	87.69	9
Buffalo	2007	2	63	13.5	14	90.5	10
Buffalo	2007	2	63	13.5	14	90.5	10
Buffalo	2007	2	63	13.5	14	90.5	10
Buffalo	2007	2	62.13	11.06	11.05	84.24	9
Buffalo	2007	2	57.81	13	12	82.81	9
Buffalo	2007	2	66	16.5	15	97.5	10
Buffalo	2007	2	67.44	13.94	14	95.38	10
Buffalo	2007	2	78.25	13	13.6	104.85	12
Buffalo	2007	2	73	16.5	15.81	105.31	12
Buffalo	2007	2	75.69	13.88	14.19	103.76	12
Buffalo	2007	2	72	15.31	15.25	102.56	12
Buffalo	2007	2	75.25	14	14	103.25	12
Buffalo	2007	2	84.13	13.5	13.31	110.94	13
Buffalo	2007	2	75.25	14	14	103.25	12
Buffalo	2007	3	75.5	12	12.31	99.81	10
Buffalo	2007	3	70.13	13	12.88	96.01	10
Buffalo	2007	3	64	17.5	17.81	99.31	10
Buffalo	2007	3	72	13.25	13	98.25	10
Buffalo	2007	3	69.81	13.81	14.63	98.25	10
Buffalo	2007	3	80.25	18.5	18	116.75	12
Buffalo	2007	3	74.31	13.81	13.13	101.25	11
Buffalo	2007	3	66.81	14	14.38	95.19	10
Buffalo	2007	3	73.25	16	15.63	104.88	7
Buffalo	2007	3	81	13	13.25	107.25	10
Buffalo	2007	3	74.5	17	16.13	107.63	10
Buffalo	2007	3	77.81	13	13	103.81	10
Buffalo	2007	4	70.13	12.81	13.25	96.19	11
Buffalo	2007	4	65.75	18.5	14.13	98.38	11
Buffalo	2007	4	62.56	11.88	11.31	85.75	10
Buffalo	2007	4	64.31	13.19	13.44	90.94	10
Buffalo	2007	4	69	13	13.5	95.5	10
Buffalo	2007	4	83	14	14.19	111.19	13
Buffalo	2007	4	65.5	18.6	14	98.1	11
Buffalo	2007	4	75	13	14	102	11
Buffalo	2007	4	80.5	14.13	14.25	108.88	11
Buffalo	2007	4	69.25	12.75	13.5	95.5	10
Buffalo	2007	4	74.25	14	12.88	101.13	11
Buffalo	2007	4	59	11.44	11.44	81.88	8
Buffalo	2007	5	63.75	13	13.31	90.06	9
Buffalo	2007	5	80.75	14.31	14.19	109.25	11
Buffalo	2007	5	67.5	14.25	14.25	96	10
Buffalo	2007	5	73.25	13.19	13.19	99.63	10
Buffalo	2007	5	67.75	14.5	15.25	97.5	10
Buffalo	2007	5	65.81	12	11.81	89.62	9
Buffalo	2007	5	79	13.5	11.13	103.63	12
Buffalo	2007	5	77.5	12.63	12.63	102.76	12
Buffalo	2007	5	79.56	11.25	13	103.81	12
Buffalo	2007	5	78.5	14	13.88	106.38	12
Buffalo	2007	5	79	13.25	13.19	105.44	12
Buffalo	2007	6	55.5	14.44	14.81	84.75	9
Buffalo	2007	6	67	12.75	12.75	92.5	10
Buffalo	2007	6	65	11.5	11	87.5	10
Buffalo	2007	6	65.5	13.19	12.88	91.57	10
Buffalo	2007	6	67.13	12.5	12.5	92.13	10
Buffalo	2007	6	72	14.44	14.63	101.07	12
Buffalo	2007	6	79.5	14	13.88	107.38	12
Buffalo	2007	6	69	11.5	11.25	91.75	10
Buffalo	2007	6	74.63	15.5	15.63	105.76	12
Buffalo	2007	6	76.5	15	14.5	106	12
Buffalo	2007	6	77.5	14.5	14	106	12
Buffalo	2008	1	69.75	12.25	12.5	94.5	9
Buffalo	2008	1	58.5	13	13.13	84.63	9
Buffalo	2008	1	73.5	15	15.13	103.63	11
Buffalo	2008	1	71.31	12.19	12.44	95.94	7
Buffalo	2008	1	86.81	15	15.05	116.86	13
Buffalo	2008	1	69.81	14.88	15.5	100.19	11
Buffalo	2008	1	83.5	14	14	111.5	12
Buffalo	2008	1	79	11	12	102	11
Buffalo	2008	1	76.25	12	12.5	100.75	7
Buffalo	2008	1	69.19	13.5	13.19	95.88	10
Buffalo	2008	1	76.25	13	13.5	102.75	10
Buffalo	2008	1	71.44	10.94	11	93.38	10
Buffalo	2008	1	61	11	11	83	9
Buffalo	2008	2	41	10.75	10.94	62.69	10
Buffalo	2008	2	61.4	14.38	14.12	89.9	10
Buffalo	2008	2	57.25	16.19	15.31	88.75	10
Buffalo	2008	2	72	14	15	101	10
Buffalo	2008	2	68.5	12	13	93.5	9
Buffalo	2008	2	58.31	15.94	14.5	88.75	9
Buffalo	2008	2	70	15	15.25	100.25	9
Buffalo	2008	2	61	12.13	12.31	85.44	9
Buffalo	2008	2	67.25	13	13	93.25	10
Buffalo	2008	2	63.5	15.25	15.25	94	12
Buffalo	2008	2	77	14.5	14.63	106.13	11
Buffalo	2008	3	68.5	15	14.25	97.75	10
Buffalo	2008	3	66.6	16.19	16	98.79	9
Buffalo	2008	3	71.75	13.69	14	99.44	10
Buffalo	2008	3	75	15	14	104	11
Buffalo	2008	3	76	12.25	12.56	100.81	11
Buffalo	2008	3	74	12.75	13.75	100.5	11
Buffalo	2008	3	68.19	12.56	12.56	93.31	10
Buffalo	2008	3	68.75	13	13.13	94.88	10
Buffalo	2008	3	81.5	13.5	14	109	6
Buffalo	2008	3	74	15.5	15	104.5	12
Buffalo	2008	3	81.63	14	13.25	108.88	12
Buffalo	2008	4	57	13.5	13.5	84	10
Buffalo	2008	4	56.25	15.25	14	85.5	10
Buffalo	2008	4	71.69	11.31	11.81	94.81	10
Buffalo	2008	4	68.06	14.13	15	97.19	10
Buffalo	2008	4	75	14.69	14.38	104.07	11
Buffalo	2008	4	72	14.75	14.5	101.25	7
Buffalo	2008	4	69.31	13.06	14.31	96.68	9
Buffalo	2008	4	54.63	15	14.31	83.94	9
Buffalo	2008	4	76.75	13.5	14.06	104.31	7
Buffalo	2008	4	74	16.81	17	107.81	12
Buffalo	2008	5	69.63	13	12.75	95.38	11
Buffalo	2008	5	71.25	14	14.5	99.75	11
Buffalo	2008	5	70.31	10	10	90.31	11
Buffalo	2008	5	91.75	14.75	14	120.5	13
Buffalo	2008	5	71	12	12	95	9
Buffalo	2008	6	65.88	14.25	14.25	94.38	9
Buffalo	2008	6	72.5	11.13	12.19	95.82	9
Buffalo	2008	6	65.75	12	12	89.75	9
Buffalo	2008	6	70	12	11.13	93.13	9
Buffalo	2008	6	65	12	12	89	9
Buffalo	2008	6	40.31	13.25	13.5	67.06	7
Buffalo	2008	6	57.25	13.25	12	82.5	8
Buffalo	2008	6	66	13	13.5	92.5	7
Buffalo	2008	6	68	13.25	12.75	94	9
Buffalo	2008	6	74.5	13	13.63	101.13	7
Buffalo	2008	6	72.5	12.94	13	98.44	9
Buffalo	2008	6	69.5	12	12	93.5	9
Buffalo	2008	6	78	14.5	14.5	107	9
Buffalo	2008	6	82.75	13	13.5	109.25	10
Buffalo	2009	1	60	11.25	11	82.25	9
Buffalo	2009	1	60	11	10.75	81.75	9
Buffalo	2009	1	62.56	11.5	12	86.06	9
Buffalo	2009	1	65.31	12.31	12.44	90.06	11
Buffalo	2009	1	74	10.5	10.5	95	11
Buffalo	2009	1	69.7	13.19	12.25	95.14	11
Buffalo	2009	1	63	12.31	12	87.31	9
Buffalo	2009	1	66.44	11	11.51	88.95	9
Buffalo	2009	1	74.5	11.25	11	96.75	9
Buffalo	2009	1	72	11.44	12.25	95.69	9
Buffalo	2009	1	65.31	11.25	11.56	88.12	9
Buffalo	2009	1	73.63	13	12.63	99.26	9
Buffalo	2009	1	62	13.5	13.31	88.81	9
Buffalo	2009	1	72.44	12	12.69	97.13	10
Buffalo	2009	1	63.2	13	13	89.2	10
Buffalo	2009	1	66.44	13.38	14.19	94.01	10
Buffalo	2009	1	84	15	15	114	12
Buffalo	2009	2	58.63	13.75	13.06	85.44	10
Buffalo	2009	2	62	12	12	86	10
Buffalo	2009	2	69.19	14.5	14.75	98.44	10
Buffalo	2009	2	55.5	12.88	13.19	81.57	10
Buffalo	2009	2	63	13	12.5	88.5	10
Buffalo	2009	2	58	11.19	11.56	80.75	9
Buffalo	2009	2	66.38	11.56	12.38	90.32	10
Buffalo	2009	2	64.19	14.31	14.5	93	10
Buffalo	2009	2	73	13	12.75	98.75	10
Buffalo	2009	2	72.44	16.13	16.13	104.7	11
Buffalo	2009	2	76	12	13	101	11
Buffalo	2009	2	60.5	12.56	12	85.06	9
Buffalo	2009	3	65.56	10	10.6	86.16	9
Buffalo	2009	3	75.38	15.63	15.63	106.64	12
Buffalo	2009	3	65.75	11.19	11.5	88.44	9
Buffalo	2009	3	69.19	10.81	10.19	90.19	10
Buffalo	2009	3	70.19	13.75	14	97.94	8
Buffalo	2009	3	69.75	13.5	13.25	96.5	10
Buffalo	2009	3	76	11.5	12	99.5	10
Buffalo	2009	3	62.25	13	13	88.25	10
Buffalo	2009	3	77.6	10.56	11.19	99.35	10
Buffalo	2009	3	69.44	12	12.19	93.63	10
Buffalo	2009	3	74	15.25	15.19	104.44	11
Buffalo	2009	4	68.75	13.25	13.25	95.25	11
Buffalo	2009	4	59	13.75	13	85.75	10
Buffalo	2009	4	66.69	12.31	12.81	91.81	11
Buffalo	2009	4	70.5	13.25	13.94	97.69	11
Buffalo	2009	4	60	12.51	12.94	85.45	10
Buffalo	2009	4	67.5	13.5	13.75	94.75	10
Buffalo	2009	4	74.75	13.81	13.5	102.06	10
Buffalo	2009	4	67.81	11.31	11	90.12	10
Buffalo	2009	4	65.5	14.5	14.5	94.5	10
Buffalo	2009	4	74	13	12.75	99.75	10
Buffalo	2009	4	82.5	13.56	14	110.06	12
Buffalo	2009	4	68.25	12	13	93.25	10
Buffalo	2009	4	75	13	13	101	10
Buffalo	2009	5	56.5	14.19	14.38	85.07	8
Buffalo	2009	5	56	15.5	15.25	86.75	8
Buffalo	2009	5	55	11.5	11.5	78	8
Buffalo	2009	5	62.75	12.5	13.75	89	8
Buffalo	2009	5	73.25	13.5	15	101.75	11
Buffalo	2009	5	74	13	13.25	100.25	11
Buffalo	2009	5	74.25	12.63	12.5	99.38	11
Buffalo	2009	5	66	14	13.5	93.5	11
Buffalo	2009	5	66	11	12	89	9
Buffalo	2009	5	76.25	13	14	103.25	11
Buffalo	2009	5	68	13	13.13	94.13	11
Buffalo	2009	5	65	13.5	14	92.5	10
Buffalo	2009	5	64.81	13.88	14.63	93.32	10
Buffalo	2009	5	74.75	15	15	104.75	11
Buffalo	2009	5	84.5	11.5	13	109	11
Buffalo	2009	6	58.25	10	10.63	78.88	8
Buffalo	2009	6	61.5	12.5	13.25	87.25	9
Buffalo	2009	6	69.25	13.75	13.88	96.88	10
Buffalo	2009	6	69.25	13.19	13.63	96.07	10
Buffalo	2009	6	70	13.75	14	97.75	10
Buffalo	2009	6	66.5	11.25	11.5	89.25	10
Buffalo	2009	6	70.5	12.75	13.88	97.13	10
Buffalo	2009	6	70	13.5	14.25	97.75	10
Buffalo	2009	6	62.44	10	10.5	82.94	10
Buffalo	2009	6	82	13.63	13.5	109.13	11
Buffalo	2010	1	68.25	13.75	13.75	95.75	11
Buffalo	2010	1	64.5	13	13	90.5	11
Buffalo	2010	1	66.94	12.75	12.44	92.13	11
Buffalo	2010	1	67.74	12	12	91.74	10
Buffalo	2010	1	69	10	10	89	10
Buffalo	2010	1	74	14.25	14.44	102.69	12
Buffalo	2010	1	66.5	15.44	15.31	97.25	7
Buffalo	2010	1	66	12.75	13.75	92.5	11
Buffalo	2010	1	68.25	12.75	12.75	93.75	10
Buffalo	2010	1	80	12.75	12.88	105.63	9
Buffalo	2010	1	68.75	12.5	12.25	93.5	10
Buffalo	2010	1	73	14	13.75	100.75	10
Buffalo	2010	1	69.06	12	12.25	93.31	9
Buffalo	2010	1	76	12.44	12.75	101.19	10
Buffalo	2010	1	84	14.75	14.5	113.25	13
Buffalo	2010	2	51.31	11.63	12.13	75.07	7
Buffalo	2010	2	74.81	13.81	13.81	102.43	11
Buffalo	2010	2	60.75	11.31	10.56	82.62	10
Buffalo	2010	2	64	14.19	14	92.19	8
Buffalo	2010	2	67.31	15	15.31	97.62	10
Buffalo	2010	2	50.5	12.25	12.63	75.38	11
Buffalo	2010	2	67.31	14.31	14.31	95.93	9
Buffalo	2010	2	59.38	12.06	13.31	84.75	10
Buffalo	2010	2	61.06	12.5	10.75	84.31	9
Buffalo	2010	2	71.88	13.88	13.81	99.57	10
Buffalo	2010	2	74	14	14	102	10
Buffalo	2010	2	58.31	12.44	12.31	83.06	9
Buffalo	2010	3	60	14.25	18.5	92.75	9
Buffalo	2010	3	55.81	15.19	14.31	85.31	9
Buffalo	2010	3	62.63	14	14.19	90.82	9
Buffalo	2010	3	69.44	15.06	14.06	98.56	9
Buffalo	2010	3	70.25	14.44	14.44	99.13	9
Buffalo	2010	3	71.25	12.38	12	95.63	9
Buffalo	2010	3	66.5	15.31	15.19	97	9
Buffalo	2010	3	73.25	13.38	13.38	100.01	9
Buffalo	2010	3	73.5	13.5	13.5	100.5	9
Buffalo	2010	3	90	14	14.75	118.75	13
Buffalo	2010	3	71	16.5	16.5	104	10
Buffalo	2010	3	92.4	16	16	124.4	8
Buffalo	2010	4	59.44	13.5	13.5	86.44	10
Buffalo	2010	4	64	11.5	12	87.5	8
Buffalo	2010	4	70.5	14.5	14.5	99.5	11
Buffalo	2010	4	68.25	13.81	12.81	94.87	9
Buffalo	2010	4	73	12	11.88	96.88	9
Buffalo	2010	4	69.75	11.63	11.88	93.26	9
Buffalo	2010	4	77	13	13	103	11
Buffalo	2010	4	74.12	12.75	12.75	99.62	8
Buffalo	2010	4	80	14.06	13.63	107.69	12
Buffalo	2010	4	65.88	12	12	89.88	6
Buffalo	2010	4	76.25	12.5	12.5	101.25	10
Buffalo	2010	4	76.56	14	12	102.56	9
Buffalo	2010	5	56	11.56	11.5	79.06	8
Buffalo	2010	5	58.44	10.69	10.31	79.44	9
Buffalo	2010	5	59.25	13.5	13	85.75	9
Buffalo	2010	5	64.75	13.38	13.75	91.88	13
Buffalo	2010	5	60	13.31	13	86.31	10
Buffalo	2010	5	64	12	12.19	88.19	9
Buffalo	2010	5	74.56	13.56	14	102.12	11
Buffalo	2010	5	72	12.25	13	97.25	10
Buffalo	2010	5	73.5	12	12.38	97.88	10
Buffalo	2010	5	66	14.38	14.31	94.69	10
Buffalo	2010	5	82	15	14.94	111.94	10
Buffalo	2010	5	68.19	12.38	13	93.57	10
Buffalo	2010	5	82	13.5	14.25	109.75	11
Buffalo	2010	6	58	15	14.5	87.5	9
Buffalo	2010	6	64	10.31	10.63	84.94	9
Buffalo	2010	6	64	14.25	14.13	92.38	8
Buffalo	2010	6	68.31	12.63	12.81	93.75	10
Buffalo	2010	6	64.5	13.56	13.56	91.62	10
Buffalo	2010	6	64.38	11.31	12	87.69	9
Buffalo	2010	6	68	13.69	12	93.69	10
Buffalo	2010	6	78.75	12.5	14.25	105.5	7
Buffalo	2010	6	66.94	12.13	12.13	91.2	7
Buffalo	2010	6	58.75	14	15.5	88.25	9
Buffalo	2010	6	75.88	9.5	9.5	94.88	10
Buffalo	2010	6	62.5	16	15.75	94.25	10
Buffalo	2010	6	82.25	14.06	14.06	110.37	10
Buffalo	2010	6	76	13.81	14.31	104.12	11
Buffalo	2010	6	72	13.19	13.44	98.63	10
Buffalo	2011	1	72	12	12	96	14
Buffalo	2011	1	62	13.31	13.13	88.44	10
Buffalo	2011	1	71.31	13.31	5.63	90.25	9
Buffalo	2011	1	55	17	14.25	86.25	11
Buffalo	2011	1	67.75	11.56	8.06	87.37	10
Buffalo	2011	1	71.6	10.88	10.81	93.29	10
Buffalo	2011	1	65.63	11.31	11.94	88.88	11
Buffalo	2011	1	73.31	15.25	17	105.56	10
Buffalo	2011	1	71.13	14.31	14.25	99.69	10
Buffalo	2011	1	80	11.13	11.13	102.26	9
Buffalo	2011	1	74.19	13.44	13.5	101.13	8
Buffalo	2011	1	74	14.31	14.38	102.69	10
Buffalo	2011	1	74	13.25	13.44	100.69	9
Buffalo	2011	1	68.25	13	13.1	94.35	10
Buffalo	2011	1	71.56	11	11	93.56	10
Buffalo	2011	1	77	14.19	13.31	104.5	6
Buffalo	2011	1	78	15.19	14	107.19	11
Buffalo	2011	1	77.44	13.25	14	104.69	7
Buffalo	2011	1	84	12	12	108	10
Buffalo	2011	1	82	14	15	111	10
Buffalo	2011	2	62.25	12.5	18	92.75	7
Buffalo	2011	2	65	11.31	11.25	87.56	9
Buffalo	2011	2	78	11.13	11.19	100.32	10
Buffalo	2011	2	76.75	15	15.5	107.25	11
Buffalo	2011	2	63.31	13.63	13.31	90.25	10
Buffalo	2011	2	73	13.38	13.25	99.63	11
Buffalo	2011	2	77	14.31	14	105.31	9
Buffalo	2011	2	71.25	12	12.5	95.75	12
Buffalo	2011	2	79.77	14.33	15	109.1	9
Buffalo	2011	2	70	15.5	14.75	100.25	12
Buffalo	2011	2	68	17	16.13	101.13	10
Buffalo	2011	2	75.5	12.75	13.19	101.44	11
Buffalo	2011	3	75	11.5	11.81	98.31	10
Buffalo	2011	3	71	14	13.44	98.44	10
Buffalo	2011	3	68.94	14.31	14.44	97.69	9
Buffalo	2011	3	67	11	11.19	89.19	10
Buffalo	2011	3	72	13.13	13.13	98.26	10
Buffalo	2011	3	72	12	12.13	96.13	10
Buffalo	2011	3	75.56	12.4	12.1	100.06	9
Buffalo	2011	3	69.63	13.5	13.69	96.82	10
Buffalo	2011	3	80.32	11	11.06	102.38	13
Buffalo	2011	3	80.81	12.06	12.56	105.43	15
Buffalo	2011	3	72.5	13.56	13.5	99.56	9
Buffalo	2011	3	67.5	11.06	11.31	89.87	10
Buffalo	2011	3	91.19	11.44	12	114.63	10
Buffalo	2011	4	52	13.5	14	79.5	10
Buffalo	2011	4	61	10	10.31	81.31	12
Buffalo	2011	4	58.5	13.5	13.31	85.31	12
Buffalo	2011	4	70.25	13.75	14	98	11
Buffalo	2011	4	74.13	13	13	100.13	13
Buffalo	2011	4	71	12.31	12.25	95.56	13
Buffalo	2011	4	70	14.94	14	98.94	13
Buffalo	2011	4	65	15	15	95	10
Buffalo	2011	4	64	15.25	14.75	94	12
Buffalo	2011	4	73	15.5	15	103.5	8
Buffalo	2011	4	58	11.5	13.25	82.75	12
Buffalo	2011	4	61.5	12.5	13	87	10
Buffalo	2011	4	74.31	13.19	13.13	100.63	13
Buffalo	2011	5	53.19	10.56	10.31	74.06	13
Buffalo	2011	5	68.19	10.75	9.31	88.25	11
Buffalo	2011	5	57	10.13	9.94	77.07	9
Buffalo	2011	5	68.06	11	11.31	90.37	9
Buffalo	2011	5	64.56	11.31	12	87.87	9
Buffalo	2011	5	68	14	14.31	96.31	10
Buffalo	2011	5	60	12.31	13.25	85.56	9
Buffalo	2011	5	57	12	12.13	81.13	15
Buffalo	2011	5	67.56	13.56	14.19	95.31	10
Buffalo	2011	5	65.25	15.19	15.31	95.75	11
Buffalo	2011	5	75.31	14.25	14.69	104.25	10
Buffalo	2011	5	74	14.06	14	102.06	10
Buffalo	2011	6	70.69	10.69	10.19	91.57	9
Buffalo	2011	6	64.13	10.88	11.19	86.2	10
Buffalo	2011	6	65.38	12.44	12.38	90.2	9
Buffalo	2011	6	67.13	11	11.44	89.57	9
Buffalo	2011	6	71.06	12.2	11.25	94.51	9
Buffalo	2011	6	77	11	10	98	10
Buffalo	2011	6	76.5	14.19	14.18	104.87	9
Buffalo	2011	6	64	13.38	13.13	90.51	9
Buffalo	2011	6	71.5	12.31	12.25	96.06	8
Buffalo	2011	6	74.5	11.75	11	97.25	10
Buffalo	2011	6	69.44	12	10.81	92.25	8
Buffalo	2011	6	63.44	11.25	11.25	85.94	9
Buffalo	2011	6	74.69	12	11.84	98.53	9
Buffalo	2011	6	71.31	11.18	11.25	93.74	9
Buffalo	2012	1	65	13	13	91	10
Buffalo	2012	1	54.56	14.44	14	83	9
Buffalo	2012	1	69.19	11.44	12	92.63	9
Buffalo	2012	1	60	12.5	13.81	86.31	9
Buffalo	2012	1	68	14	14	96	9
Buffalo	2012	1	74.38	11.13	10.75	96.26	9
Buffalo	2012	1	65.88	10.81	10.25	86.94	9
Buffalo	2012	1	69.19	12.88	13	95.07	10
Buffalo	2012	1	65.31	11	11.33	87.64	8
Buffalo	2012	1	60.31	12.63	12.88	85.82	11
Buffalo	2012	1	61	12.75	12.63	86.38	8
Buffalo	2012	1	74.77	12.63	12.44	99.84	9
Buffalo	2012	1	66.56	13.38	12.69	92.63	9
Buffalo	2012	1	71.44	11.25	11.69	94.38	11
Buffalo	2012	1	71.31	13.75	13.5	98.56	11
Buffalo	2012	1	69	14.13	13.25	96.38	12
Buffalo	2012	1	79.5	12.31	12.38	104.19	12
Buffalo	2012	1	74.5	16.14	16.38	107.02	12
Buffalo	2012	2	66.31	12.06	12.56	90.93	9
Buffalo	2012	2	80.31	12.31	13.31	105.93	12
Buffalo	2012	2	69.56	13.25	13	95.81	10
Buffalo	2012	3	50.44	11	11.13	72.57	8
Buffalo	2012	3	63.38	13.5	13.44	90.32	9
Buffalo	2012	3	62.4	15	15.13	92.53	9
Buffalo	2012	3	60.56	14.5	15.25	90.31	9
Buffalo	2012	3	72	13.1	13.25	98.35	11
Buffalo	2012	3	65	13	13.69	91.69	9
Buffalo	2012	3	67.31	13	13	93.31	9
Buffalo	2012	3	71	12	11.81	94.81	9
Buffalo	2012	3	74.56	11	11	96.56	9
Buffalo	2012	3	73.31	13	13.25	99.56	11
Buffalo	2012	3	74.38	15.31	15.44	105.13	12
Buffalo	2012	3	70	11.06	12.31	93.37	10
Buffalo	2012	4	61.19	11.31	11.56	84.06	9
Buffalo	2012	4	66		12.19	78.19	8
Buffalo	2012	4	67	13	14	94	9
Buffalo	2012	4	67.5	14.31	15.31	97.12	10
Buffalo	2012	4	76.69	12.19	10.5	99.38	10
Buffalo	2012	4	66.5	11.75	11.44	89.69	15
Buffalo	2012	4	73.44	13	13.31	99.75	12
Buffalo	2012	4	78.25	12	12	102.25	12
Buffalo	2012	5	62.5	14.19	14.19	90.88	10
Buffalo	2012	5	70	9.31	9.5	88.81	9
Buffalo	2012	5	67.06	11.5	10.63	89.19	9
Buffalo	2012	5	57	11.31	11.31	79.62	14
Buffalo	2012	5	62	10.31	10.5	82.81	8
Buffalo	2012	5	59	13	13.31	85.31	8
Buffalo	2012	5	78	14.5	14.19	106.69	12
Buffalo	2012	5	58	14	14	86	10
Buffalo	2012	5	71.38	13	13	97.38	10
Buffalo	2012	5	77.5	11.75	13	102.25	10
Buffalo	2012	5	66.31	15	15	96.31	10
Buffalo	2012	5	83	14.44	14.63	112.07	13
Buffalo	2012	6	59	13	12.44	84.44	9
Buffalo	2012	6	57.31	13.25	12.75	83.31	9
Buffalo	2012	6	64.31	12	11.44	87.75	9
Buffalo	2012	6	64.38	2	12.31	78.69	9
Buffalo	2012	6	72.31	12.31	12.19	96.81	9
Buffalo	2012	6	62	13.88	14.06	89.94	9
Buffalo	2012	6	65.31	14	14	93.31	9
Buffalo	2012	6	64.5	12.81	12.75	90.06	12
Buffalo	2012	6	64.25	13.13	12.81	90.19	10
Buffalo	2012	6	76	12.31	12.5	100.81	11
Buffalo	2012	6	78.31	10.19	9.13	97.63	10
Buffalo	2012	6	74.25	15	15.31	104.56	10
Buffalo	2013	1	67	12.06	12	91.06	9
Buffalo	2013	1	66	15	15.5	96.5	9
Buffalo	2013	1	68.5	12	12.06	92.56	10
Buffalo	2013	1	57.44	11.63	12.75	81.82	11
Buffalo	2013	1	60.5	12.75	13.13	86.38	11
Buffalo	2013	1	69	12.13	12	102.13	11
Buffalo	2013	1	67	13	12	92	10
Buffalo	2013	1	66	11.81	12.13	89.94	11
Buffalo	2013	1	70.44	12	11.31	93.75	10
Buffalo	2013	1	78.13	13	11.56	102.69	9
Buffalo	2013	1	70	13.19	13	96.19	11
Buffalo	2013	1	74	12	12	98	10
Buffalo	2013	1	78	14.13	14.31	106.44	11
Buffalo	2013	1	79.5	10.5	13	103	12
Buffalo	2013	1	78	12	12	102	8
Buffalo	2013	1	90.5	10.5	11	112	10
Buffalo	2013	2	64	12.44	12.81	89.25	9
Buffalo	2013	2	54.25	13.69	13.19	81.13	9
Buffalo	2013	2	65.31	12.31	11.31	88.93	9
Buffalo	2013	2	70.19	14	13.5	97.69	11
Buffalo	2013	2	73.25	15	14.25	102.25	11
Buffalo	2013	2	60	13	13	86	10
Buffalo	2013	3	62.94	10.31	10.88	83.63	12
Buffalo	2013	3	61.31	12.31	13	86.62	12
Buffalo	2013	3	64	12.44	13	89.44	12
Buffalo	2013	3	68.44	11.5	11.56	91.5	9
Buffalo	2013	3	62.31	12.75	12	87.06	11
Buffalo	2013	3	73	13.31	13	99.31	10
Buffalo	2013	3	78	12	11.94	101.94	9
Buffalo	2013	3	74	12	11.5	95.5	10
Buffalo	2013	3	74.6	14	14.5	102.56	10
Buffalo	2013	3	75.25	11.31	11.19	97.75	10
Buffalo	2013	3	76	11.31	11.44	98.75	11
Buffalo	2013	3	77	16.13	15.5	108.63	9
Buffalo	2013	3	75	13.81	13	101.81	12
Buffalo	2013	3	77.44	12.38	12.19	102.01	8
Buffalo	2013	4	74	13.31	13.13	100.44	12
Buffalo	2013	4	80	13	13	106	11
Buffalo	2013	5	61.38	13.19	13.44	88.01	9
Buffalo	2013	5	67	11	11	89	12
Buffalo	2013	5	60.44	14.25	12.88	87.57	12
Buffalo	2013	5	65	16.38	16.5	97.88	10
Buffalo	2013	5	63	13.25	14	90.25	10
Buffalo	2013	5	71	12	11.9	94.19	10
Buffalo	2013	5	70	13	11.5	94.5	11
Buffalo	2013	5	69	13	13	95	11
Buffalo	2013	5	64	11	11.31	86.31	10
Buffalo	2013	6	59.31	14.38	14.13	87.82	10
Buffalo	2013	6	73	11.5	11.31	95.81	10
Buffalo	2013	6	65	13.31	13.31	91.62	10
Buffalo	2013	6	67	13.31	13.06	93.37	11
Buffalo	2013	6	61	11	11	83	8
Buffalo	2013	6	67.44	10.56	10.81	88.81	9
Buffalo	2013	6	63	13	13	89	10
Buffalo	2013	6	74.44	10.88	11	96.32	10
Buffalo	2013	6	74	11.31	11	96.31	10
Buffalo	2013	6	92	11	11.25	114.25	12
Buffalo	2014	3	64.38	11.56	11	86.94	9
Buffalo	2014	1	45	13	12.44	70.44	8
Buffalo	2014	1	64	13.13	11.31	88.44	9
Buffalo	2014	1	46	11.25	11.31	69	7
Buffalo	2014	1	70	11.63	11.44	93	9
Buffalo	2014	1	64.88	13.69	12.9	91.51	9
Buffalo	2014	1	65.56	10	10.06	86	8
Buffalo	2014	1	70.31	13.56	13.44	97.31	10
Buffalo	2014	1	68.5	14	14	96.5	10
Buffalo	2014	1	71	14	14.31	99.31	10
Buffalo	2014	1	66.81	11.5	11.38	90	10
Buffalo	2014	1	62.06	14.06	14.38	90.5	10
Buffalo	2014	1	79.5	15	13.31	107.81	11
Buffalo	2014	1	74	14.13	14.06	102.19	11
Buffalo	2014	1	65.44	11.81	11.88	89.13	11
Buffalo	2014	1	75.31	16	16	107.31	11
Buffalo	2014	1	79	15.19	15.19	109.38	11
Buffalo	2014	1	78	13	13.31	104.31	11
Buffalo	2014	1	85.19	12.19	12.64	110.32	11
Buffalo	2014	2	63	11.69	11.44	86.13	9
Buffalo	2014	2	62.56	14.31	14	90.87	9
Buffalo	2014	2	66.69	16.38	16.38	100	10
Buffalo	2014	2	77.5	12.13	12.19	102	10
Buffalo	2014	3	52	12.5	12	76.5	7
Buffalo	2014	3	61	14	14.13	89.13	8
Buffalo	2014	3	62.5	12	12.31	86.81	9
Buffalo	2014	3	65.63	13	12.81	91.44	9
Buffalo	2014	3	68	13.56	13.31	94.87	9
Buffalo	2014	3	68.5	14	13.5	96	9
Buffalo	2014	3	70.63	14.63	15	100.26	10
Buffalo	2014	3	61.25	13.19	13.56	88	10
Buffalo	2014	3	68.44	12.2	12.35	92.99	10
Buffalo	2014	3	79.56	12	12	103.56	10
Buffalo	2014	3	68.44	11.81	12.13	92.38	10
Buffalo	2014	3	70	14	13.94	97.94	10
Buffalo	2014	3	65	13.13	13	91.13	10
Buffalo	2014	3	80	13	13	106	12
Buffalo	2014	4	65.31	14	14	93.31	10
Buffalo	2014	4	62	14.31	14	90.31	10
Buffalo	2014	4	77.31	14.31	14.31	105.93	10
Buffalo	2014	4	65.63	15.63	14.4	95.7	10
Buffalo	2014	4	66	13.5	14	93.5	10
Buffalo	2014	4	79	10	10.31	99.31	10
Buffalo	2014	5	57	11.5	11.56	80.06	8
Buffalo	2014	5	63	10.5	10.19	84	8
Buffalo	2014	5	65	10.06	9.63	85	8
Buffalo	2014	5	61.56	13	12	87	9
Buffalo	2014	5	78.94	14	13.75	106.69	11
Buffalo	2014	5	79.31	14.06	13	106.37	11
Buffalo	2014	5	71.38	11.5	14	96.88	11
Buffalo	2014	5	87.06	13	13.88	114	13
Buffalo	2014	6	66	13.31	13.13	92.44	12
Buffalo	2014	6	70	11.31	11.06	92.37	12
Buffalo	2015	1	72	12.31	12	96.31	11
Buffalo	2015	1	69	12	12.31	93.31	9
Buffalo	2015	1	72	16	15.63	103.63	9
Buffalo	2015	1	74	10.5	11.06	95.56	10
Buffalo	2015	1	74.25	16.5	16.25	107	11
Buffalo	2015	1	70.44	12.44	12.44	95.32	10
Buffalo	2015	1	71	12	12	95	11
Buffalo	2015	1	72	12.06	13	97.06	11
Buffalo	2015	1	62.94	11.63	11.25	85.82	9
Buffalo	2015	1	81.44	13.69	13.31	108.44	11
Buffalo	2015	1	81	13.88	13.69	108.57	11
Buffalo	2015	1	86.5	17.56	17	121.06	12
Buffalo	2015	1	78	1281	12.44	103.25	12
Buffalo	2015	1	79	13	12.5	104.5	12
Buffalo	2015	1	65	11.31	12	88.31	10
Buffalo	2015	1	61.31	11.31	12.19	84.81	10
Buffalo	2015	1	80	13.38	11.31	104.69	11
Buffalo	2015	1	66.31	13.31	13	92.62	10
Buffalo	2015	1	59.25	13.44	13.63	86.32	10
Buffalo	2015	1	59	14.75	14.75	88.5	10
Buffalo	2015	2	56.5	15	13.88	85.38	10
Buffalo	2015	2	64.19	14.5	14	92.69	10
Buffalo	2015	2	60.1	14.81	14.86	89.77	10
Buffalo	2015	2	69.06	15	13.81	97.87	10
Buffalo	2015	2	67	13.81	13.81	94.62	10
Buffalo	2015	2	77.25	13.5	14.19	104.94	11
Buffalo	2015	2	70.19	12.69	12.31	95.19	11
Buffalo	2015	2	64.69	12.56	12	89.25	11
Buffalo	2015	2	61.56	11.5	11.75	84.81	10
Buffalo	2015	3	83	13.69	13.44	110.13	12
Buffalo	2015	3	79.13	11.06	12	102.19	12
Buffalo	2015	3	81	13	12	106	12
Buffalo	2015	3	71.5	11.31	12	94.81	10
Buffalo	2015	3	84	12.31	12	108.31	12
Buffalo	2015	3	71	13.5	14	98.5	10
Buffalo	2015	3	32.31	12.38	13	57.69	7
Buffalo	2015	3	63.63	16	16.5	96.13	11
Buffalo	2015	3	84	14.5	14	112.5	13
Buffalo	2015	3	74	12.25	12	98.25	11
Buffalo	2015	3	85.56	14	14	113.56	12
Buffalo	2015	4	72	13.44	14.63	100.07	9
Buffalo	2015	4	68	13	13.31	94.13	11
Buffalo	2015	4	67	12.19	11.25	90	11
Buffalo	2015	5	81.44	10	9.56	101	12
Buffalo	2015	5	78.5	11	10.69	100.19	11
Buffalo	2015	5	70	14	13.81	97.81	11
Buffalo	2015	5	83.31	13.25	13	109.56	12
Buffalo	2015	5	71	15.38	15.19	101.57	11
Buffalo	2015	5	70	11.3	11.19	92.49	10
Buffalo	2015	5	67.81	16	16.94	100.75	10
buffalo	2015	6	72.94	15.44	14.56	102.94	9
Buffalo	2015	6	60.5	12.44	13.25	86.19	9
Buffalo	2015	6	67.63	11.44	11.56	90.63	9
Buffalo	2015	6	64	16	14	94	9
Buffalo	2015	6	74	16	14.5	104.5	11
Buffalo	2015	6	79	15.25	15	109.25	12
Buffalo	2015	6	66	12.5	12.5	91	8
Buffalo	2015	6	49	11.19	11.63	71.82	7

## Sheet: Elephant
SPECIES	YEAR	UNIT	LL	LR	CL	CR	TOTAL	ML	MR	TOTAL	TOTAL POUNDS	Age
Elephant	2005	Unit 1	141	145	15.24	17.35	318.59	16	17	33	72.6	31
Elephant	2005	Unit 1	143.5	144.5	14.38	14.13	316.57	15.2	15.8	31	68.2	31
Elephant	2005	Unit 1	133.2	148	38.5	38.5	358.2	17.2	18.4	35.6	78.32	34
Elephant	2005	Unit 1	168	153.5	41.3	42.5	404.8	21.8	20	41.8	91.96	38
Elephant	2005	Unit 2	145.5	166.5	47.4	46.6	406	28.2	31	59.2	130.24	55
Elephant	2005	Unit 2	158	158	40	40	396	22	21	43	94.6	43
Elephant	2005	Unit 2	169	158	40.5	40.5	408	22.8	21.2	44	96.8	44
Elephant	2005	Unit 2	180.5	144	16	16	356.5	24.16	20	44.16	97.15	48
Elephant	2005	Unit 2	147	165	17.6	17.1	346.7	21	22.4	43.4	95.48	44
Elephant	2005	Unit 3	191	199.25	16.5	16.88	423.63	26	25	51	112.2	51
Elephant	2005	Unit 3	173	168.4	43.44	42.25	427.09	23.8	21.5	45.3	99.66	49
Elephant	2005	Unit 3	147	168	46	45.5	406.5	23.8	27	50.8	111.76	50
Elephant	2005	Unit 3	175	146	17.5	16.5	355	27.6	21	48.6	106.92	51
Elephant	2005	Unit 3	163	162	17.25	17.38	359.63	23.8	24.2	48	105.6	51
Elephant	2005	Unit 3	142.5	176.5	16.75	16.25	352	19.4	21.6	41	90.2	43
Elephant	2005	Unit 3	187	179	17.25	17.25	400.5	23.2	24.2	47.4	104.28	50
Elephant	2005	Unit 4	154	149	40	38.5	381.5	18.4	19	37.4	82.28	31
Elephant	2005	Unit 4	157	130	16.5	16.5	320	22.2	18.6	40.8	89.76	38
Elephant	2005	Unit 4	149	161	15.75	16	341.75	19.8	21.2	41	90.2	40
Elephant	2005	Unit 4	146.7	157.3	18	17	337	22	24.8	46.8	102.96	51
Elephant	2005	Unit 4	155.8	162.5	16.12	16.12	350.54	19	19.8	38.8	85.36	38
Elephant	2005	Unit 5	138.5	137.5	44	33.6	353.6	13.2	13	26.2	57.64	25
Elephant	2005	Unit 6	150.5	151.38	16	15.5	333.38	16.6	16.6	33.2	73.04	32
Elephant	2005	Unit 6	166	170	17.5	18	371.7	23	22	45	99	45
Elephant	2005	Unit 6	199	185.3	18	18.2	420.5	28.8	28	56.8	124.96	53
Elephant	2005	Unit 6	194	182	41.5	42	459.5	26	26.6	52.6	115.72	51
Elephant	2005	Unit 6	179	132	16.6	17.56	345.16	23.6	17.8	41.4	91.08	43
Elephant	2005	Unit 6	165	162.5	43	42	412.5	22.2	22	44.2	97.24	46
Elephant	2005	Unit 1	165.4	169.4	15	15.25	365.05	20.8	20.6	41.4	91.08	42
Elephant	2006	Unit 1	49.5	63.25	14.44	15	142.19	13.8	19	32.8	72.16	32
Elephant	2006	Unit 1	40	40.25	10.88	11.25	102.38	7	7	14	30.8	32
Elephant	2006	Unit 1	52	51	15	14.5	132.5	14.2	13.2	27.4	60.28	29
Elephant	2006	Unit 1	51	52.5	13.5	13.25	130.25	11.4	11.2	22.6	49.72	25
Elephant	2006	Unit 1	46	52.19	13.13	13.06	124.38	10.6	11	21.6	47.52	25
Elephant	2006	Unit 1	54.5	45.13	18.4	18	136.03	14	11.2	25.2	55.44	29
Elephant	2006	Unit 1	51.37	50.75	13	13.88	129	11.4	11.4	22.8	50.16	27
Elephant	2006	Unit 2	58.38	64	38.7	38.44	199.52	21.2	21.2	42.4	93.28	44
Elephant	2006	Unit 2	65.25	64.63	16	15.5	161.38	24	23.2	47.2	103.84	50
Elephant	2006	Unit 2	60.25	60.75	15.38	15.73	152.11	18.8	21	39.8	87.56	37
Elephant	2006	Unit 2	61.4	23	16.4	19	119.8	26	11	37	81.4	39
Elephant	2006	Unit 3	171	158	16.8	16.9	362.7	24	23.2	47.2	103.84	51
Elephant	2006	Unit 3	156	147	14.4	14.4	331.8	16.4	16.2	32.6	71.72	33
Elephant	2006	Unit 3	64.2	50	14.4	15	143.6	18.4	15.6	34	74.8	32
Elephant	2006	Unit 4	107.5	133.5	13.5	13.5	268	9.8	11.4	21.2	46.64	28
Elephant	2006	Unit 4	47.75	33.5	11.13	11.25	103.63	7.6	5.4	13	28.6	23
Elephant	2006	Unit 5	130	150	14.4	14.1	308.5	13	14.8	27.8	61.16	29
Elephant	2006	Unit 5	62.25	56	16	15.5	149.75	19.2	18.4	37.6	82.72	36
Elephant	2006	Unit 5	64	54	16	16	150	22	19	41	90.2	41
Elephant	2006	Unit 5	62.4	57.56	15	16	150.96	17.25	16.5	33.75	74.25	32
Elephant	2006	Unit 6	46	69.7	17.5	18	151.2	27	19	46	101.2	52
Elephant	2006	Unit 6	62.75	61	17.25	17	158	24	22.4	46.4	102.08	52
Elephant	2006	Unit 6	57.5	62.25	16.25	16.25	152.25	21.4	23.4	44.8	98.56	42
Elephant	2007	Unit 1	57	50	16	16.5	139.5	18.6	17.2	35.8	78.76	33
Elephant	2007	Unit 1	59.5	58.31	17.31	15.81	150.93	19.4	20.6	40	88	39
Elephant	2007	Unit 2	55.63	54.25	14.5	14.63	139.01	13.4	13.8	27.2	59.84	29
Elephant	2007	Unit 2	53.5	65	16.19	16.13	150.82	19.2	22.4	41.6	91.52	34
Elephant	2007	Unit 2	59.63	58.75	16.75	15.75	150.88	20	19.49	39.49	86.88	32
Elephant	2007	Unit 3	64	61.75	17.25	17	160	25.8	22.9	48.7	107.14	45
Elephant	2007	Unit 3	69.5	71.5	15.5	16	172.5	21.4	23.7	45.1	99.22	41
Elephant	2007	Unit 3	61.4	52	17	16.38	146.78	23.9	19.5	43.4	95.48	40
Elephant	2007	Unit 3	65	65.75	16.25	16	163	21.2	22	43.2	95.04	41
Elephant	2007	Unit 3	66.31	14	21	9	110.31	36	1	37	81.4	38
Elephant	2007	Unit 4	60	54.25	16	16.13	146.38	19.4	20.2	39.6	87.12	38
Elephant	2007	Unit 4	53.5	55.88	11.88	13.81	135.07	12	12	24	52.8	31
Elephant	2007	Unit 5	46.5	47.25	12.25	12.5	118.5	8.5	8.5	17	37.4	26
Elephant	2007	Unit 5	69.5	65.5	16.06	16.13	167.19	22	21.2	43.2	95.04	41
Elephant	2007	Unit 5	52.75	50.5	14.25	14	131.5	11	10.4	21.4	47.08	29
Elephant	2007	Unit 5	46.5	47.25	12.25	12.5	118.5	8.5	8.5	17	37.4	26
Elephant	2007	Unit 6	55.5	63.75	17.5	17	153.75	23	24.6	47.6	104.72	45
Elephant	2007	Unit 6	60.5	61.75	16	16.5	154.75	21.6	22	43.6	95.92	42
Elephant	2008	Unit 1	44.49	52	33	35	164.49	8	8	16	35.2	27
Elephant	2008	Unit 1	59.84	58.27	40	16	174.11	19	20	39	85.8	37
Elephant	2008	Unit 1	61.25	61.85	17	16.5	156.6	22	22.2	44.2	97.24	46
Elephant	2008	Unit 1	56.3	51.97	39	39	186.27	16.1	15.4	31.5	69.3	34
Elephant	2008	Unit 2	47.24	47.24	16	38	110.49	13	15	28	61.6	31
Elephant	2008	Unit 2	63.39	45	46	37	191.39	22	21	43	94.6	41
Elephant	2008	Unit 3	62.99	62.99	40	43	208.98	20	13	33	72.6	34
Elephant	2008	Unit 3	60.24	53.54	42	41	196.78	16	15	31	68.2	31
Elephant	2008	Unit 3	64.96	60.24	43	42	210.2	25	23	48	105.6	46
Elephant	2008	Unit 3	62.99	65.35	42	41	211.35	20	20	40	88	38
Elephant	2008	Unit 3	54.33	48.43	43	43	188.76	20	18	38	83.6	35
Elephant	2008	Unit 3	45.28	52.36	35	40	172.64	11	12.4	23.4	51.48	29
Elephant	2008	Unit 4	62.99	59.96	41	43	206.96	23.4	22.4	45.8	100.76	42
Elephant	2008	Unit 4	6.32	60.63	39	37	142.95	16	16	32	70.4	33
Elephant	2008	Unit 4	51.77	55.47	36.5	36	179.74	13	14	27	59.4	28
Elephant	2008	Unit 4	47.64	52.36	35.5	36	171.5	11	12	23	50.6	26
Elephant	2008	Unit 4	59.45	62.99	39	38.5	199.94	17	17	34	74.8	31
Elephant	2008	Unit 4	55.51	59.06	39	40	193.57	17	18	35	77	33
Elephant	2008	Unit 4	56.3	55.51	39	39	189.81	17.2	16.6	33.8	74.36	33
Elephant	2008	Unit 4	58.66	46.85	43	44	192.51	18.4	15.5	33.9	74.58	34
Elephant	2008	Unit 5	61.81	57.28	41	42.5	202.59	20	20	40	88	39
Elephant	2008	Unit 5	46.06	72.44	42	42	202.5	15	22	37	81.4	33
Elephant	2008	Unit 6	62.25	67.5	17.44	17.25	164.44	25	27	52	114.4	48
Elephant	2008	Unit 6	66.14	54.33	18	13	151.47	26.5	22	48.5	106.7	42
Elephant	2008	Unit 6	68.11	59.06	19.25	18	164.42	32	26	58	127.6	52
Elephant	2009	Unit 1	162	166	41	43	412	22.8	22.4	45.2	99.44	39
Elephant	2009	Unit 1	142	127	39	40	348	19.4	17	36.4	80.08	31
Elephant	2009	Unit 2	58.27	61.02	38	39	196.29	18	20	38	83.6	32
Elephant	2009	Unit 2	143	142	37	38	360	16	17	33	72.6	30
Elephant	2009	Unit 2	148	132	36	35	351	15	15	30	66	28
Elephant	2009	Unit 3	62.99	59.45	35	37	194.44	17.1	17	34.1	75.02	31
Elephant	2009	Unit 3	57.48	62.99	16	16	152.47	22	25	47	103.4	40
Elephant	2009	Unit 3	63.98	61.81	43	41	209.79	27	25	52	114.4	48
Elephant	2009	Unit 3	54.96	56.3	37.3	38	186.56	18.5	18.6	37.1	81.62	32
Elephant	2009	Unit 3	57.09	53.54	37	38	185.63	18	18	36	79.2	30
Elephant	2009	Unit 3	147	135	39.5	41.2	362.7	21.4	21	42.4	93.28	39
Elephant	2009	Unit 4	58.11	55	14.7	15.2	143.01	18	18	36	79.2	38
Elephant	2009	Unit 4	61.02	64.96	42	41.5	209.48	24.4	26	50.4	110.88	45
Elephant	2009	Unit 4	42.64	46.85	38.2	36.8	164.49	15.4	15.4	30.8	67.76	28
Elephant	2009	Unit 4	145.8	144.5	35	34.3	359.6	17	16.6	33.6	73.92	29
Elephant	2009	Unit 5	59.06	61.02	14.5	14	148.58	18	19	37	81.4	32
Elephant	2009	Unit 5	57.87	58.27	39	39	194.14	20	20	40	88	39
Elephant	2009	Unit 5	144	140	37.75	36	357.75	15	15	30	66	29
Elephant	2009	Unit 5	132	136	35	33	336	13	14	27	59.4	26
Elephant	2009	Unit 5	143	136	35	35	349	17	17	34	74.8	30
Elephant	2009	Unit 5	156	142	40	40	378	21	21	42	92.4	41
Elephant	2009	Unit 6	63.98	61.02	41.5	42.5	209	22	23.6	45.6	100.32	42
Elephant	2009	Unit 6	65.75	65.75	40	39	210.5	23	23	46	101.2	42
Elephant	2009	Unit 6	56.3	60.24	41	41	198.54	23	22	45	99	40
Elephant	2009	Unit 6	114	147	39	39	339	16	19	35	77	30
Elephant	2009	Unit 6	144	139	40	39	362	18	19	37	81.4	37
Elephant	2010	Unit 1	162	166	43	42	413	28	28	56	123.2	48
Elephant	2010	Unit 1	157	156	42	40	395	23	24	47	103.4	43
Elephant	2010	Unit 1	134	133	39	37	343	14	13	27	59.4	26
Elephant	2010	Unit 1	102	106	37	37	282	11	11	22	48.4	25
Elephant	2010	Unit 1	160	119	35.5	37	351.5	16	12	28	61.6	30
Elephant	2010	Unit 1	160	158	39	41	398	19	19	38	83.6	38
Elephant	2010	Unit 1	127	132	37	38	334	15	16	31	68.2	29
Elephant	2010	Unit 1	137	162	38	37	374	14	16	30	66	29
Elephant	2010	Unit 2	135.7	140	39.4	39	354.1	17	18	35	77	30
Elephant	2010	Unit 2	152	171	43	43	409	23	25	48	105.6	43
Elephant	2010	Unit 2	154	0	45	0	199	27	0	27	59.4	26
Elephant	2010	Unit 2	168	174	42.2	41	425.2	23	24	47	103.4	42
Elephant	2010	Unit 3	165	162	40	40	407	21	21	42	92.4	40
Elephant	2010	Unit 3	144.8	151.5	43	44.5	383.8	23	24	47	103.4	43
Elephant	2010	Unit 3	152	128	41	42	363	19	16	35	77	30
Elephant	2010	Unit 4	122	140	35	36	333	12	12	24	52.8	27
Elephant	2010	Unit 4	130	138	37	35.3	340.3	12	12	24	52.8	27
Elephant	2010	Unit 5	127	126	36	36	325	15	15	30	66	29
Elephant	2010	Unit 5	162	130	37	38	367	19	16	35	77	30
Elephant	2010	Unit 5	170	170	43	45	428	27	29	56	123.2	48
Elephant	2010	Unit 5	130	130	34	34	328	10	10	20	44	24
Elephant	2010	Unit 6	125	166	41	42	374	22	28	50	110	46
Elephant	2010	Unit 6	169	165	41	42	417	19	17	36	79.2	29
Elephant	2010	Unit 6	176	194	44	44	458	29	31	60	132	53
Elephant	2010	Unit 6	28.5	156	47	45	276.5	1	26	27	59.4	29
Elephant	2010	Unit 6	166	168	44	44	422	23	22	45	99	41
Elephant	2010	Unit 6	166	141	43	41	391	24	19	43	94.6	42
Elephant	2011	Unit 1	59.06	58.27	16.14	16.14	149.61	19	9	28	61.6	29
Elephant	2011	Unit 1	57.09	45.67	14.96	14.57	132.28	14	12	26	57.2	28
Elephant	2011	Unit 1	57.09	59.84	14.57	14.96	146.46	15	16	31	68.2	31
Elephant	2011	Unit 2	68.5	70.08	17.32	17.32	173.23	24	25	49	107.8	45
Elephant	2011	Unit 2	62.6	64.57	16.54	16.93	160.63	23	24	47	103.4	44
Elephant	2011	Unit 3	67.32	64.17	16.93	16.93	165.35	26	25	51	112.2	48
Elephant	2011	Unit 3	59.84	58.27	16.54	16.14	150.79	20	18	38	83.6	37
Elephant	2011	Unit 3	59.45	63.58	16.93	16.54	156.5	20	21	41	90.2	41
Elephant	2011	Unit 3	57.09	62.99	16.14	16.14	152.36	18	20	38	83.6	38
Elephant	2011	Unit 4	53.54	61.02	17.72	18.11	150.39	23	26	49	107.8	49
Elephant	2011	Unit 4	53.15	51.18	13.39	13.78	131.5	12	12	24	52.8	28
Elephant	2011	Unit 4	64.57	52.36	17.32	16.54	150.79	26	21	47	103.4	44
Elephant	2011	Unit 4	56.3	73.23	17.32	17.32	164.17	22	26	48	105.6	44
Elephant	2011	Unit 5	66.93	75.98	15.75	160.63	319.29	22	24	46	101.2	43
Elephant	2011	Unit 5	55.12	57.09	12.2	12.6	137.01	12	12	24	52.8	25
Elephant	2011	Unit 5	48.03	48.82	13.78	14.17	124.8	13	13	26	57.2	27
Elephant	2011	Unit 5	60.24	60.63	16.54	16.14	153.54	16	16	32	70.4	35
Elephant	2011	Unit 5	59.06	60.24	15.75	15.75	150.79	18	18	36	79.2	36
Elephant	2011	Unit 5	53.54	48.43	14.96	17.32	134.25	15.4	14.8	30.2	66.44	31
Elephant	2011	Unit 5	57.48	54.33	13.78	14.17	139.76	13.6	13.2	26.8	58.96	27
Elephant	2011	Unit 5	47.83	37.72	12.4	12.83	110.79	8.6	3.6	12.2	26.84	24
Elephant	2011	Unit 6	61.42	35.04	14.96	15.35	126.77	23	11	34	74.8	35
Elephant	2011	Unit 6	62.99	62.2	15.75	16.14	157.09	23	22	45	99	41
Elephant	2011	Unit 6	64.57	64.84	14.65	15.35	159.41	20	20	40	88	39
Elephant	2011	Unit 6	62.2	67.32	15.75	16.14	161.42	18	20	38	83.6	37
Elephant	2011	Unit 6	68.5	71.65	13.39	14.96	168.5	19	20	39	85.8	37
Elephant	2011	Unit 6	70.87	67.72	16.93	16.93	172.44	21	22	43	94.6	40
Elephant	2012	Unit 1	60.63	51.18	42	43	196.81	17	16	33	72.6	33
Elephant	2012	Unit 1	65.35	69.29	42	41	217.65	21	22	43	94.6	40
Elephant	2012	Unit 1	52.76	51.18	36	36	175.94	10	11	21	46.2	28
Elephant	2012	Unit 1	53.15	62.6	40	39	194.75	15	17	32	70.4	33
Elephant	2012	Unit 2	59.06	60.24	42	42	203.29	18	19	37	81.4	36
Elephant	2012	Unit 2	61.81	67.72	41	41	211.53	20	21	41	90.2	42
Elephant	2012	Unit 2	59.06	56.3	44	42	201.35	24	23	47	103.4	43
Elephant	2012	Unit 3	51.57	51.97	37	36	176.54	13	13	26	57.2	28
Elephant	2012	Unit 3	67.72	58.27	37.31	38.38	201.67	17	16	33	72.6	33
Elephant	2012	Unit 3	64.17	59.84	44	44	212.02	23	21	44	96.8	44
Elephant	2012	Unit 3	58.66	45.67	43	42	189.33	20	16	36	79.2	34
Elephant	2012	Unit 4	64.17	64.96	46	47	222.13	25	26	51	112.2	51
Elephant	2012	Unit 4	53.94	53.54	39	39	185.48	15	16	31	68.2	30
Elephant	2012	Unit 5	66.14	46.06	47	46	205.2	28	28	56	123.2	53
Elephant	2012	Unit 5	55.51	57.09	40	40	192.6	18	17	35	77	32
Elephant	2012	Unit 5	62.6	63.39	39	35	199.98	20	20	40	88	39
Elephant	2012	Unit 5	64.57	68.11	40	41	213.68	21	22	43	94.6	42
Elephant	2012	Unit 5	61.81	64.17	43	43	211.98	21	21	42	92.4	41
Elephant	2012	Unit 5	68.9	67.32	41	40	217.22	25	25	50	110	49
Elephant	2012	Unit 5	62.99	66.54	40	40	209.53	21	21	42	92.4	41
Elephant	2012	Unit 5	53.15	54.33	41	40	188.48	13	13	26	57.2	29
Elephant	2012	Unit 5	64.96	72.05	43	43	223.01	28	26	54	118.8	52
Elephant	2012	Unit 5	64.57	60.63	43	41	209.2	23	21	44	96.8	48
Elephant	2012	Unit 5	72.83	73.62	46	45	237.46	27	27	54	118.8	52
Elephant	2012	Unit 5	65.35	61.02	48	40	214.38	18	19	37	81.4	38
Elephant	2012	Unit 5	68.5	59.06	41	42	210.56	18	17	35	77	34
Elephant	2012	Unit 5	55.91	56.3	42	39	193.2	15	16	31	68.2	30
Elephant	2012	Unit 6	59.06	66.14	43	43	211.2	23	25	48	105.6	49
Elephant	2012	Unit 6	55.12	53.54	44	43	195.66	16	15	31	68.2	30
Elephant	2012	Unit 6	46.06	64.57	43	43	196.63	17	27	44	96.8	45
Elephant	2012	Unit 6	68.9	63.78	48	48	228.68	30	29	59	129.8	54
Elephant	2012	Unit 6	63.39	59.84	43	42	208.23	17	17	34	74.8	34
Elephant	2012	Unit 6	41.34	46.85	32	31	151.19	8	8	16	35.2	28
Elephant	2013	Unit 2	172	173	43	45	433	24	25	49	107.8	50
Elephant	2013	Unit 2	154	156	39	38	387	16	16	32	70.4	33
Elephant	2013	Unit 1	174	153	39	37	403	18	17	35	77	34
Elephant	2013	Unit 1	124	111	38	31	298	8	7	15	33	25
Elephant	2013	Unit 1	137	139	35	36	347	12	13	25	55	29
Elephant	2013	Unit 1	141	142	39	38	360	14	14	28	61.6	31
Elephant	2013	Unit 3	129	125	33	32	319	8	8	16	35.2	37
Elephant	2013	Unit 3	153	155	37	36	381	14	14	28	61.6	31
Elephant	2013	Unit 3	172	163	37	38	410	16	16	32	70.4	33
Elephant	2013	Unit 3	135	125	38	38	336	14	14	28	61.6	32
Elephant	2013	Unit 3	160	144	43	41	388	18	17	35	77	35
Elephant	2013	Unit 4	174	166	42	39	421	19	18	37	81.4	38
Elephant	2013	Unit 4	140	147	38	40	365	16	16	32	70.4	31
Elephant	2013	Unit 4	135	133	34	33	335	10	11	21	46.2	26
Elephant	2013	Unit 4	125	125	39	38	327	11	11	22	48.4	27
Elephant	2013	Unit 5	141	168	42	41	392	21	18	39	85.8	39
Elephant	2013	Unit 5	139	137	38	38	352	14	14	28	61.6	32
Elephant	2013	Unit 5	137	141	39	35	352	12	11	23	50.6	29
Elephant	2013	Unit 5	168	158	41	45	412	20	20	40	88	40
Elephant	2013	Unit 5	167	168	42	40	417	24	22	46	101.2	48
Elephant	2013	Unit 5	180	167	39	42	428	22	21	43	94.6	45
Elephant	2013	Unit 5	154	155	44	43	396	23	25	48	105.6	50
Elephant	2013	Unit 5	170	164	39	38	411	16	17	33	72.6	36
Elephant	2013	Unit 5	144	162	40	42	388	19	20	39	85.8	40
Elephant	2013	Unit 5	155	166	43	48	412	20	21	41	90.2	44
Elephant	2013	Unit 6	150	172	41	41	404	17	18	35	77	38
Elephant	2013	Unit 6	159	180	40	40	419	20	21	41	90.2	43
Elephant	2013	Unit 6	173	183	42	40	438	22	22	44	96.8	47
Elephant	2013	Unit 6	165	134	38	40	377	18	17	35	77	37
Elephant	2013	Unit 4	167	165	39	39	410	18	18	36	79.2	38
Elephant	2014	Unit 1	142	117	33	34	326	12	12	24	52.8	30
Elephant	2014	Unit 1	144	105	40	39	328	17	13	30	66	32
Elephant	2014	Unit 2	152	154	39	38	383	17	18	35	77	37
Elephant	2014	Unit 3	161	154	36	37	388	17	17	34	74.8	35
Elephant	2014	Unit 3	164	151	41	45	401	19	19	38	83.6	39
Elephant	2014	Unit 3	105	152	36	36	329	19	20	39	85.8	38
Elephant	2014	Unit 4	153	138	43	41	375	17	17	34	74.8	35
Elephant	2014	Unit 2	132	136	40	39	347	15	15	30	66	31
Elephant	2014	Unit 2	145	151	39	38	373	15	16	31	68.2	32
Elephant	2015	Unit 1		161		44	205		21	21	46.2	52
Elephant	2015	Unit 2	135	136	42	43	356	19	19	38	83.6	38
Elephant	2015	Unit 2	158	153	37	38	386	16	16	32	70.4	34
Elephant	2015	Unit 2	151	148	37	36	372	15	14	29	63.8	32
Elephant	2015	Unit 3	164	173	46	48	431	29	32	61	134.2	54
Elephant	2015	Unit 3	168	136	43	43	390	19	16	35	77	36
Elephant	2015	Unit 3	155	151	41	40	382	16	16	32	70.4	34
Elephant	2015	Unit 3	160	155	37	40	392	15	16	31	68.2	32
Elephant	2015	Unit 3	96	156	36	39	327	9	15	24	52.8	30
Elephant	2015	Unit 6	151	154	39	41	385	16	17	33	72.6	35
Elephant	2015	Unit 6	154	147	41	40	382	16	16	32	70.4	34

## Sheet: Kudu
SPECIES	YEAR	UNIT	LL	LR	CL	CR	SCI Score	AGE
Kudu	2004	1	39	37.2	8.5	8.5	93.2	7
Kudu	2004	1	48	46.4	10	10	114.4	7
Kudu	2004	1	49	47.8	9.8	9.9	116.5	7
Kudu	2004	1	50.1	49.8	10.8	10.7	121.4	8
Kudu	2004	1	49	50.2	10.4	10	119.6	6
Kudu	2004	1	49.4	51.3	10	10.2	120.9	8
Kudu	2004	1	51.4	52.2	10.2	10.1	123.82	9
Kudu	2004	1	47.9	48.6	10.8	10.11	117.41	8
Kudu	2004	1	51.1	52	10.1	10.9	124.9	7
Kudu	2004	1	49.3	47.8	10.2	10.5	117.8	7
Kudu	2004	1	51	51	11	11	124	9
Kudu	2004	2	48.8	48.8	10.8	10.8	119.2	7
Kudu	2004	2	48.2	51.1	13.2	14	113.5	6
Kudu	2004	2	46	46.6	10	10.4	113	6
Kudu	2004	2	45	44.8	10.5	10.3	111.1	6
Kudu	2004	2	54.6	53.8	11	11.4	130.4	9
Kudu	2004	2	51.2	51.2	10.4	10.4	122.68	8
Kudu	2004	2	49	50.6	10.9	10.8	121.3	8
Kudu	2004	2	53	50	11.6	11	125.6	8
Kudu	2004	2	50.2	49	11.6	11.5	122.3	8
Kudu	2004	2	45.13	46.3	10.11	10	111.54	7
Kudu	2004	2	46.8	45.8	10.5	10.5	113.6	6
Kudu	2004	3	43.11	43.4	9	9	104.51	5
Kudu	2004	3	48.15	49.6	11	11	119.75	6
Kudu	2004	3	45.7	45.5	10.5	10.8	115.5	6
Kudu	2004	3	50.2	50	10.4	10.4	121	7
Kudu	2004	3	48	48	10	10	116	6
Kudu	2004	3	49.9	49.2	9.13	10.5	118.73	7
Kudu	2004	3	52.1	50.14	11.4	11.14	125.04	8
Kudu	2004	3	55.12	55.4	11.8	11.8	134.12	10
Kudu	2004	3	45	45.6	10.4	10	110.8	6
Kudu	2004	4	48	47.5	9.4	9.7	114.6	6
Kudu	2004	4	54.3	53.1	10.15	11	128.55	9
Kudu	2004	4	49.2	48.8	10.42	10.11	118.23	7
Kudu	2004	4	49.8	49.8	10.8	10.5	121.2	8
Kudu	2004	4	50.5	50.1	10.6	10.8	121.65	8
Kudu	2004	4	48	49	9	9.9	115.9	6
Kudu	2004	4	53	52.4	10.14	11	126.18	9
Kudu	2004	4	48.5	48.5	10.8	10.9	118.7	7
Kudu	2004	4	50	49.6	10.11	10.8	120.81	7
Kudu	2004	4	52.9	51.1	10	10.4	124.4	8
Kudu	2004	5	52	51.8	10.8	10.8	125.4	8
Kudu	2004	5	54.14	54.9	10.4	10.1	129.54	9
Kudu	2004	5	48	47.4	10	10	115.4	6
Kudu	2004	5	54	54.3	10.14	10.4	128.84	8
Kudu	2004	5	43.8	43.5	9.4	9.8	106.5	5
Kudu	2004	5	46.4	48.8	9.2	9.4	113.8	6
Kudu	2004	5	44.3	44	9.7	9	107	6
Kudu	2004	5	47.6	47.4	9.3	9.3	113.6	6
Kudu	2004	5	49	49.3	10	10.2	118.5	6
Kudu	2004	5	50.5	50	10.5	11	122	8
Kudu	2004	5	48.4	47.8	9.8	9	115	8
Kudu	2004	6	53.12	54.1	10.12	10.3	127.64	9
Kudu	2004	6	52.8	52.4	9.2	9.4	123.8	7
Kudu	2004	6	46.13	48.1	9.8	9.1	113.13	6
Kudu	2004	6	49	48.1	10.1	10.2	117.44	6
Kudu	2004	6	50	50.1	10	9.13	119.23	6
Kudu	2004	6	53.11	53.8	10.3	10	127.21	8
Kudu	2004	6	48.4	48	10	10.5	116.9	6
Kudu	2005	2	52.5	53.88	11.31	10.56	128.25	6
Kudu	2005	2	50.47	48.39	10.23	10.11	119.2	5
Kudu	2005	2	47.6	48	10	10	115.6	6
Kudu	2005	2	51.72	53.3	10.42	10.54	125.98	7
Kudu	2005	2	50.78	50.48	10.3	10.3	121.86	6
Kudu	2005	2	48	52.25	9.25	9.38	118.88	5
Kudu	2005	2	53.38	52.75	12	11.75	129.88	6
Kudu	2005	2	52.6	52.25	12.75	12.25	129.85	5
Kudu	2005	1	54.44	55	11.31	11.6	131.91	7
Kudu	2005	1	42.13	42.75	10.5	10.25	105.63	5
Kudu	2005	1	48.69	47.5	10	10	116.19	6
Kudu	2005	1	48.5	45.25	10.25	10.5	114.5	6
Kudu	2005	1	52	53.75	11	11.5	127.25	7
Kudu	2005	1	49	48.25	11	10.38	118.63	6
Kudu	2005	1	46.5	45.75	11.5	11.75	115.5	5
Kudu	2005	1	53.19	56	10.5	10.19	129.88	6
Kudu	2005	1	48.06	48.13	10.5	10.5	106.69	6
Kudu	2005	1	51	50.5	11.25	11	123.75	6
Kudu	2005	1	51.13	51	11.5	11.94	125.57	5
Kudu	2005	1	49.19	49	10.56	10.5	119.25	6
Kudu	2005	3	52.06	52	10.4	10.4	124.86	7
Kudu	2005	3	51.55	52.31	11	11.12	125.98	7
Kudu	2005	3	50.06	49.66	10.48	10.48	120.68	6
Kudu	2005	3	47.56	49.81	12.25	11.63	121.25	6
Kudu	2005	3	48.75	48.38	10.75	10.75	118.63	6
Kudu	2005	3	52.6	51.94	11	11.13	126.67	6
Kudu	2005	3	51.75	52.75	11.5	11.88	127.88	6
Kudu	2005	3	50.5	50.75	10.19	10.13	121.57	5
Kudu	2005	4	48.63	49.25	10.63	10.19	118.7	5
Kudu	2005	4	49.5	47.53	11.56	11.75	120.34	5
Kudu	2005	4	51.56	50	10.25	10.5	122.31	6
Kudu	2005	4	47.5	47	10.63	10.25	115.38	5
Kudu	2005	4	47.5	47.44	10.19	10.13	115.26	6
Kudu	2005	4	51.12	53.24	9.6	10	123.96	8
Kudu	2005	4	49.5	48.13	10.81	11	119.5	6
Kudu	2005	4	50.12	50.25	10.25	10.25	120.87	5
Kudu	2005	4	49.25	48.06	11.25	10.5	119.06	5
Kudu	2005	5	50.94	51.88	11	10.88	124.7	6
Kudu	2005	5	55.56	53.5	9.75	10.75	129.62	8
Kudu	2005	5	50.25	51.5	10	10.13	121.88	6
Kudu	2005	5	48.44	49.13	10	10	117.57	5
Kudu	2005	5	46.5	46	10	10	112.31	5
Kudu	2005	5	54	54	10	10	128	7
Kudu	2005	5	44.5	46.25	10.44	10	111.19	5
Kudu	2005	5	48.03	48.75	10.5	10.63	118.57	5
Kudu	2005	5	52.44	52.5	9.44	9.75	124.13	5
Kudu	2005	5	53.5	51.5	10.94	10.75	126.69	6
Kudu	2005	5	49.75	47.5	9.63	9.63	116.51	6
Kudu	2005	6	50.19	48.5	10	9.94	118.63	5
Kudu	2005	6	36	36.06	8.63	8.94	118.63	5
Kudu	2005	6	47.5	47.81	10	10	115.31	5
Kudu	2005	6	53	55.38	11	10.94	130.32	7
Kudu	2005	6	51.5	54	10.25	10	125.75	6
Kudu	2005	6	50.31	49.25	11.5	10.75	121.81	5
Kudu	2005	6	54.63	53.88	11.25	10.56	130.32	6
Kudu	2005	6	48.25	48.56	10.63	10.63	118.07	5
Kudu	2005	6	51.94	52.13	9.13	9.88	122.34	8
Kudu	2005	6	48	48.75	10.25	10.25	117.25	5
Kudu	2005	6	49.13	49.25	10.56	10	118.94	5
Kudu	2005	6	47.44	47.5	9.5	9.5	113.94	6
Kudu	2006	1	47.25	46.6	9.5	9.5	112.85	5
Kudu	2006	1	51.81	50.75	9.75	10	122.31	7
Kudu	2006	1	47.5	49	9.75	9.75	116	6
Kudu	2006	1	51.19	51.13	10.25	10.5	123.07	8
Kudu	2006	1	46.5	46.5	9.5	9.63	112.13	5
Kudu	2006	1	54	54	12	12	132	10
Kudu	2006	1	51	50	11	11	123	8
Kudu	2006	1	53	53.4	11	10.88	128.28	10
Kudu	2006	1	51.25	51.75	12.63	12.25	127.88	10
Kudu	2006	2	51.19	50.5	11.75	12	125.44	10
Kudu	2006	2	52.25	51	11.19	11.19	125.63	10
Kudu	2006	2	48.5	48.25	9.69	9.75	116.19	6
Kudu	2006	2	53.5	52.56	11.25	11.44	128.75	10
Kudu	2006	2	56	56	12.63	12.19	136.82	10
Kudu	2006	2	50.38	48	11	10.94	120.32	6
Kudu	2006	2	51.25	50	11.5	11	123.75	7
Kudu	2006	2	48.5	49.5	10	10	118	6
Kudu	2006	3	48.5	48.75	10.5	10.5	118.25	6
Kudu	2006	3	49	50.75	9.5	9.5	118.75	6
Kudu	2006	3	53.25	53	11.13	11.13	128.51	10
Kudu	2006	3	49.38	50.56	10.75	10.5	121.19	7
Kudu	2006	3	48.5	48.5	10	10	117	6
Kudu	2006	3	48.6	49.5	10.6	10.5	119.2	6
Kudu	2006	3	52	52	12.19	12	128.19	10
Kudu	2006	3	49.56	49	11	10.81	120.37	7
Kudu	2006	3	50	48.59	9.25	9.5	117.34	6
Kudu	2006	3	48	51.75	10.25	9.13	119.13	6
Kudu	2006	4	48.56	48.75	9.93	9.93	117.17	6
Kudu	2006	4	46	45.56	9.75	9.88	111.19	5
Kudu	2006	4	49.75	49.5	10	10	119.25	6
Kudu	2006	4	59.5	59.13	10.93	10.88	140.44	10
Kudu	2006	4	57.75	55.93	10.88	11	135.56	10
Kudu	2006	4	42.11	43.13	9.63	10	104.87	5
Kudu	2006	4	51.19	49.94	10.44	9.88	121.45	7
Kudu	2006	5	49	51.3	11.1	11.2	122.6	7
Kudu	2006	5	51.56	52.25	9.81	9.63	123.25	8
Kudu	2006	5	49.13	49.25	10.56	10.44	119.38	7
Kudu	2006	5	47.5	46.5	10.5	10.25	114.75	6
Kudu	2006	5	48	47.5	10.5	10.75	116.75	6
Kudu	2006	6	53.3	54.4	10.5	10.5	128.7	9
Kudu	2006	6	49.13	48.56	10.25	10	117.94	7
Kudu	2006	6	52.25	51.25	10.6	10.31	124.41	8
Kudu	2006	6	48.5	48.19	9.75	10	116.44	6
Kudu	2006	6	55.5	56	10.6	10.13	132.23	10
Kudu	2006	6	47.56	46	11	10.5	115.06	6
Kudu	2006	6	52	53.25	11	11.31	127.56	10
Kudu	2006	6	55	53	11.25	11.5	130.75	10
Kudu	2006	6	50	49.5	9.37	9.5	118.37	7
Kudu	2007	1	49.13	49.19	9.31	9.38	117.01	7
Kudu	2007	1	48.5	50.44	10.56	10.56	120.06	7
Kudu	2007	1	46.63	48.25	9.81	9.94	114.63	5
Kudu	2007	1	53.6	53	11.13	10.94	128.67	10
Kudu	2007	1	48.75	48	10	10	116.75	6
Kudu	2007	1	47.13	48	10.75	10.5	116.38	6
Kudu	2007	1	49.19	49.53	10.5	11	120.22	7
Kudu	2007	1	50	51	9.88	10.13	121.01	7
Kudu	2007	1	50	49	9.53	9.75	118.28	6
Kudu	2007	1	48.25	48.88	9.75	9.44	116.32	6
Kudu	2007	1	48.25	46.5	11	11	116.75	6
Kudu	2007	1	49.63	50	11	10	120.63	7
Kudu	2007	2	46.25	47.37	10.75	10.5	114.87	6
Kudu	2007	2	50	50.25	11.25	11.31	122.81	8
Kudu	2007	2	46.25	47.37	10.75	10.5	114.87	6
Kudu	2007	2	51	50.93	10.31	10	122.24	9
Kudu	2007	2	55	55	12.19	11.63	133.82	11
Kudu	2007	2	49.88	49.5	10.88	11	121.26	8
Kudu	2007	2	51.5	52.75	11.25	11.31	126.81	10
Kudu	2007	2	44.5	45.44	11.38	11.44	112.76	6
Kudu	2007	2	57.25	56.25	11	10.56	135.06	11
Kudu	2007	2	42.63	43	10.44	10.31	106.38	6
Kudu	2007	2	49	49.75	10.56	10.5	119.81	7
Kudu	2007	3	49	50.69	10.56	11	121.25	8
Kudu	2007	3	57	59.5	11.19	11.38	139.07	11
Kudu	2007	3	52	51.8	12	12	127.8	11
Kudu	2007	3	50.11	52	10.69	11	123.8	9
Kudu	2007	3	45.44	44.19	10.5	10.44	110.57	5
Kudu	2007	3	52	47.19	11	11.13	121.32	7
Kudu	2007	3	42.25	42.25	10.5	10.5	105.5	5
Kudu	2007	3	50.25	50.94	10.94	11	123.13	8
Kudu	2007	3	49.25	50.25	9.94	11	120.44	8
Kudu	2007	3	51.38	50.75	10.5	11.13	123.76	8
Kudu	2007	3	46.44	47.25	10.81	10.81	115.31	6
Kudu	2007	4	50.25	50	10.56	10.31	121.12	8
Kudu	2007	4	53	52.81	11.81	11.19	128.81	9
Kudu	2007	4	52.25	52.06	10.62	10.5	125.43	9
Kudu	2007	4	48.13	48	10.25	10.75	117.13	6
Kudu	2007	4	50.13	49.5	10.25	10.5	120.38	7
Kudu	2007	4	42.56	42.06	10.06	9.63	104.31	5
Kudu	2007	4	49	47.5	10.13	9.88	116.51	6
Kudu	2007	4	49	50.31	11.69	11.31	122.31	8
Kudu	2007	4	53.06	50.31	11	11	125.37	9
Kudu	2007	4	52.06	52	11	10.56	125.62	9
Kudu	2007	5	46.81	47.25	9.63	9.63	113.32	6
Kudu	2007	5	54.31	53	10.88	11	129.19	10
Kudu	2007	5	48.75	48.75	10.63	10.69	118.82	6
Kudu	2007	5	50.25	49.56	9.44	9.5	118.75	6
Kudu	2007	5	51	51	10.5	11	123.5	9
Kudu	2007	5	42.7	41.88	10	10.06	104.64	6
Kudu	2007	5	54.13	53.4	11	11.06	129.59	10
Kudu	2007	5	45.5	48	9.75	10	113.25	6
Kudu	2007	5	50.19	49.75	10.13	9.75	119.82	7
Kudu	2007	5	51.56	49.13	9.5	9.88	120.07	8
Kudu	2007	6	49.13	49.75	9.5	9.25	117.63	7
Kudu	2007	6	52.25	56.06	10.5	10.5	129.31	10
Kudu	2007	6	45.69	45.75	11.19	11	113.63	6
Kudu	2007	6	49.25	48.5	10.25	10.44	118.44	7
Kudu	2007	6	48.25	49	9.75	9.56	116.56	7
Kudu	2007	6	55.56	55	11.5	11.25	133.31	10
Kudu	2007	6	55.5	53.19	9.25	10.25	128.19	11
Kudu	2007	6	49.56	48.25	10	10.25	118.06	7
Kudu	2007	6	50.69	51.88	10.44	10.5	123.51	8
Kudu	2008	1	50	47.13	10.56	11	118.69	7
Kudu	2008	1	56.31	55.38	11.94	11.94	135.57	11
Kudu	2008	1	49.5	50.13	10.5	11	121.13	8
Kudu	2008	1	49.75	50.25	11	12.25	123.25	8
Kudu	2008	1	52.5	53	10.94	11	127.44	10
Kudu	2008	1	48	48.5	9.88	10.88	117.26	7
Kudu	2008	1	43	44.94	10	10	107.94	6
Kudu	2008	2	50.31	50.19	11	11	122.5	8
Kudu	2008	2	52.19	53	11.19	10.81	127.19	9
Kudu	2008	2	47.5	47.5	10.63	9.94	115.57	6
Kudu	2008	2	46.63	46.25	10.75	10.63	114.26	6
Kudu	2008	2	51.31	53.94	12.5	12	129.75	10
Kudu	2008	2	45.13	44.75	10.63	10.5	111.01	6
Kudu	2008	2	45.44	45	10.5	10.75	111.69	6
Kudu	2008	2	48	48.19	10	9.75	115.94	6
Kudu	2008	2	44.5	43.5	10.56	10.63	109.19	6
Kudu	2008	3	49.25	49.19	10	9.88	118.32	7
Kudu	2008	3	54	53.75	11	10.75	129.5	9
Kudu	2008	3	55.81	55.31	10.63	11	132.75	11
Kudu	2008	3	50	49	10.5	11	120.5	7
Kudu	2008	3	46	46.5	10.55	10.44	113.49	6
Kudu	2008	3	51.44	51.75	11	11	125.19	9
Kudu	2008	3	53	52.94	11.63	11.94	129.51	10
Kudu	2008	3	49.63	48	10.94	11	119.57	7
Kudu	2008	3	50	51	12	12.13	125.13	8
Kudu	2008	3	48.06	22.81	10.94	10.75	92.56	5
Kudu	2008	3	46.5	49.5	11	10.13	117.13	6
Kudu	2008	3	51.88	51	11	11	124.88	8
Kudu	2008	4	55.25	55.56	10	10	130.81	11
Kudu	2008	4	44.5	43.81	9.31	9	106.62	5
Kudu	2008	4	61.75	58	10	10.13	139.88	10
Kudu	2008	4	52	48.13	10.5	10.5	121.13	8
Kudu	2008	4	57	57.75	10	9.88	134.63	10
Kudu	2008	4	51.75	54	10	9.75	125.5	9
Kudu	2008	4	51.56	51.5	10.69	10.69	124.44	9
Kudu	2008	4	44.75	45	9.81	9.5	109.06	5
Kudu	2008	5	47.75	46	11	11	115.75	6
Kudu	2008	5	49	48.31	11.13	11	119.44	7
Kudu	2008	5	51.13	51	11	11.94	125.07	9
Kudu	2008	5	51.19	49.13	11.13	11	122.45	8
Kudu	2008	5	40	40.25	9.5	9.5	99.25	5
Kudu	2008	5	49	49.38	9.5	9.5	117.38	7
Kudu	2008	5	49.5	47.63	10.75	11.5	119.38	7
Kudu	2008	5	50	51	11.31	11.25	123.56	8
Kudu	2008	6	49	49	11	11.25	120.25	8
Kudu	2008	6	55.63	53.31	10.94	11	130.88	11
Kudu	2008	6	50	51.5	11	10.75	123.25	8
Kudu	2008	6	53.5	52.5	10.5	10.5	127	9
Kudu	2008	6	58	58	11	11	138	11
Kudu	2008	6	45.25	44.75	10	10	110	6
Kudu	2009	1	47.56	47	11	10	115.56	6
Kudu	2009	1	51	51.75	10	10.25	123	8
Kudu	2009	1	52	52.31	10.25	10.31	124.87	9
Kudu	2009	1	46	42	10	10.31	108.31	5
Kudu	2009	1	49.31	50	10.19	10.31	119.81	7
Kudu	2009	2	50	50.81	11.69	11.69	124.19	8
Kudu	2009	2	51	52	11	11	125	9
Kudu	2009	2	44.25	44.75	9.88	9.75	108.63	5
Kudu	2009	2	52.25	50.5	10.5	10.56	123.81	9
Kudu	2009	2	48	47.13	10.06	10.13	115.32	6
Kudu	2009	2	50.5	50.5	11	11.75	123.75	8
Kudu	2009	2	49	49	10.75	10.5	119.25	7
Kudu	2009	2	49.5	49.5	10	10	119	7
Kudu	2009	2	52.5	53	10.31	10.5	126.31	9
Kudu	2009	3	48	48.44	11.6	11.25	119.29	7
Kudu	2009	3	54.31	54.6	12.31	12	133.22	12
Kudu	2009	3	51.5	49.5	10.56	10	121.56	8
Kudu	2009	3	50.5	49.75	10.25	10	120.5	7
Kudu	2009	3	47.63	47.5	10	10.25	115.38	6
Kudu	2009	3	51.13	52	10.13	10.5	123.76	8
Kudu	2009	3	50.63	49.88	10	10.63	121.14	7
Kudu	2009	4	49.25	49.31	10.56	10.56	119.68	7
Kudu	2009	4	46	47	9	9	111	6
Kudu	2009	4	51.25	26.75	10.88	10.94	99.82	5
Kudu	2009	4	49.44	50.75	10.25	10.19	120.63	7
Kudu	2009	5	53.5	54	11	10.5	129	9
Kudu	2009	5	50.25	50.25	10.31	10.6	121.41	8
Kudu	2009	5	47.63	47.81	10.38	10.13	115.95	6
Kudu	2009	5	55	55	11.13	10.81	131.94	12
Kudu	2009	5	53.63	51	9.5	9.75	123.88	8
Kudu	2009	5	44.5	42.5	10.38	10.75	108.13	5
Kudu	2009	6	57	56.25	12.6	12.6	138.45	12
Kudu	2009	6	48.38	50.25	11.6	10.88	121.11	7
Kudu	2009	6	48.5	46.38	9.63	10.13	114.64	6
Kudu	2009	6	49.5	47	10.75	10.25	117.5	7
Kudu	2009	6	50.25	51.75	11	11	124	8
Kudu	2009	6	50.25	48.44	11.31	10.38	120.38	8
Kudu	2009	6	45.75	45.31	11.31	11.75	114.12	7
Kudu	2009	6	47.25	45.69	10.19	10.5	113.63	6
Kudu	2009	6	50.25	51.63	10.25	10.25	122.38	9
Kudu	2009	6	46.88	47	10.5	10.5	114.88	6
Kudu	2010	1	48.88	48.75	9.88	10	117.51	9
Kudu	2010	1	48.25	49.75	11	11	120	5
Kudu	2010	1	50	52.5	11	11	124.5	9
Kudu	2010	1	52.5	53.75	11	11.06	128.31	5
Kudu	2010	1	52	51	10	10	123	8
Kudu	2010	1	56	56.5	11	10.75	134.25	6
Kudu	2010	1	46.75	45.5	11	11	114.25	6
Kudu	2010	2	53.5	47.25	11.5	11.5	123.75	7
Kudu	2010	2	48.56	48.63	10.13	10.5	117.82	6
Kudu	2010	2	45.75	45.88	10.69	10.5	112.82	6
Kudu	2010	2	41.56	40.75	11.19	11.06	104.56	5
Kudu	2010	2	48.44	48.56	9	10	116	6
Kudu	2010	2	42.25	43	10.25	9.75	105.25	6
Kudu	2010	2	51.31	52.31	11.38	11.94	126.94	10
Kudu	2010	2	46.44	46.31	10.13	10.25	113.13	5
Kudu	2010	2	43.31	43.31	9.25	9.31	105.18	6
Kudu	2010	3	48.25	49.56	10.56	10.69	119.06	5
Kudu	2010	3	46	42.44	10.44	11.13	110.01	5
Kudu	2010	3	54.25	52.19	12	12	130.44	6
Kudu	2010	3	44.13	45	11.25	11.75	112.13	6
Kudu	2010	3	49.25	53.5	11.31	11.25	125.31	10
Kudu	2010	3	50.5	51.63	11	11.31	124.44	9
Kudu	2010	3	50.25	51	11.25	11.5	124	6
Kudu	2010	3	49.38	50	10	10.06	119.44	7
Kudu	2010	3	49.38	50	10	9	118.38	7
Kudu	2010	3	53.38	54	11.13	11	129.51	10
Kudu	2010	3	51.56	51.81	11.38	11.75	126.5	10
Kudu	2010	4	53.38	52.81	10.44	10.5	127.13	9
Kudu	2010	4	48	48	10.25	10.5	116.75	6
Kudu	2010	4	40.75	40.75	9.5	9.63	100.63	6
Kudu	2010	4	48.5	48.19	10.31	10.56	117.56	10
Kudu	2010	4	47	49	11	10.44	117.44	7
Kudu	2010	4	50.56	48	10.75	10.63	119.94	6
Kudu	2010	5	49.75	49.69	11	11.06	121.5	5
Kudu	2010	5	49	49.63	10.56	10.94	120.13	5
Kudu	2010	5	44.56	44	11	10.38	109.94	6
Kudu	2010	5	52.25	51	12	11	126.25	10
Kudu	2010	5	50.5	52	11	10.75	124.25	8
Kudu	2010	5	51.44	52.56	11.63	11.44	127.07	6
Kudu	2010	5	43.25	43.81	10.31	10.13	107.5	6
Kudu	2010	5	54	55	10.63	10.5	130.13	11
Kudu	2010	5	48.25	48	11	11	118.25	6
Kudu	2010	6	59	60.25	12.13	12.5	143.88	6
Kudu	2010	6	51	49	11	11.5	122.5	8
Kudu	2010	6	41	41.31	9.31	9.31	123.93	6
Kudu	2010	6	52.38	52.75	11.56	11.25	127.94	9
Kudu	2010	6	52.63	51.75	10.5	11	125.88	10
Kudu	2011	1	51.31	52.88	11.5	11.75	127.44	10
Kudu	2011	1	52.38	50.38	10	10	122.76	5
Kudu	2011	1	45.75	49.69	10	10	115.44	6
Kudu	2011	1	48.19	48.94	11.88	11.88	120.89	5
Kudu	2011	1	45	44.88	11.19	11.13	112.2	8
Kudu	2011	1	54	53	10	10.13	127.13	7
Kudu	2011	1	47	48	10.31	10.25	115.56	11
Kudu	2011	1	49	50	10.44	11	120.44	7
Kudu	2011	1	51.75	52	11.13	11	125.88	11
Kudu	2011	1	56	57.5	10.5	11	135	13
Kudu	2011	1	49	48.81	10.31	10	118.12	7
Kudu	2011	1	56	58.31	11.19	11.19	136.69	13
Kudu	2011	1	49.31	47.19	10.44	11	117.94	7
Kudu	2011	2	46.56	47.06	10.66	10.13	114.41	6
Kudu	2011	2	47	45.63	11	11.19	114.82	5
Kudu	2011	2	49.88	50.63	11.63	10.81	122.95	8
Kudu	2011	2	48.81	48	10.3	10.19	117.3	7
Kudu	2011	2	45	46.5	10.11	10	111.61	6
Kudu	2011	2	47.5	49.5	9.5	10	116.5	5
Kudu	2011	3	51.25	50	11	10.44	122.69	7
Kudu	2011	3	55	55.19	11	11	132.19	7
Kudu	2011	3	52	54.13	11.38	11.5	129.01	10
Kudu	2011	3	48.5	50.88	11.44	11.75	122.57	12
Kudu	2011	3	47.5	47.63	11.25	11.25	117.63	8
Kudu	2011	3	47.38	48.38	10	10	115.76	7
Kudu	2011	3	49.06	51	10.31	10.44	120.81	9
Kudu	2011	3	46	45.5	9.5	10	111	6
Kudu	2011	3	45.19	44.56	10.44	10.13	110.32	6
Kudu	2011	4	47.94	46.94	9.44	9.31	113.63	6
Kudu	2011	4	48.75	48	10	10	116.75	9
Kudu	2011	4	48	48.5	11	10.5	118	8
Kudu	2011	4	46	47.25	10	10	113.25	5
Kudu	2011	4	53.75	52.31	10.5	10.25	126.81	10
Kudu	2011	4	49.5	49.5	10	9.75	118.75	6
Kudu	2011	4	50	51	11	11	123	5
Kudu	2011	4	50.5	49	11	11	121.5	9
Kudu	2011	5	52.06	51.13	10.38	10.38	123.95	7
Kudu	2011	5	50.44	50	10.31	10.13	120.88	6
Kudu	2011	5	52.81	54	12	11.3	130.11	6
Kudu	2011	5	48	48	10.13	10	116.13	7
Kudu	2011	6	46.81	46.5	10.38	10.25	113.94	5
Kudu	2011	6	49.69	49.56	11.19	11.13	121.57	8
Kudu	2011	6	50	51	9	9	119	5
Kudu	2011	6	50	47.5	10.75	11	119.25	7
Kudu	2011	6	53.38	53.06	11	11	128.44	7
Kudu	2011	6	45.06	44	9.36	9.56	107.98	6
Kudu	2011	6	45	44.63	8.75	9	107.38	9
Kudu	2011	6	50.25	50.5	11	10.94	122.69	5
Kudu	2012	1	50	52	12	11.69	125.69	7
Kudu	2012	1	54	52.19	11	11	128.19	10
Kudu	2012	1	45.63	46.38	10.56	10.56	113.13	5
Kudu	2012	1	50.31	48	10.38	10.38	119.07	7
Kudu	2012	1	48.06	47.38	11.44	10.88	117.76	5
Kudu	2012	1	50.31	50.19	11	10.75	122.25	9
Kudu	2012	1	50.25	51.38	10.06	10.56	122.25	7
Kudu	2012	1	45.69	46.44	9.13	9.5	110.76	8
Kudu	2012	1	49	48	10.31	10.38	117.69	7
Kudu	2012	2	51.31	52.06	10.31	10	123.68	5
Kudu	2012	2	46	50.56	10	10	116.56	8
Kudu	2012	3	51.69	50.13	11.25	11.13	124.2	9
Kudu	2012	3	45.38	44.51	10.31	10	110.2	5
Kudu	2012	3	51.25	52	12	11.14	126.39	5
Kudu	2012	3	59	57.44	11.19	11.38	139.01	13
Kudu	2012	3	52	52.38	11.13	11	126.51	10
Kudu	2012	3	51.06	51.38	11.31	11.69	125.44	10
Kudu	2012	3	47.19	47	11.19	11	116.38	5
Kudu	2012	3	49.5	48.06	10.69	10.5	118.75	7
Kudu	2012	3	50.38	51	10.44	10.44	122.26	9
Kudu	2012	3	47.13	46.5	10.44	10.25	114.32	7
Kudu	2012	3	51	49.31	10.44	10.56	121.31	7
Kudu	2012	3	47.25	47.44	11	10.5	116.19	8
Kudu	2012	3	49	50.06	10.31	10.06	119.43	8
Kudu	2012	4	53.31	53	10.25	10.63	127.19	10
Kudu	2012	4	48.31	46.75	10.88	11.31	117.25	8
Kudu	2012	4	52	56.31	11	11	130.31	5
Kudu	2012	5	47.63	42.25	9.19	9.63	108.7	8
Kudu	2012	5	58.81	59.81	11	11	140.62	12
Kudu	2012	5	49.81	51	10.69	10.94	122.44	8
Kudu	2012	5	44.31	45.44	11.5	11.19	112.44	5
Kudu	2012	5	46.31	45.31	10.31	10.5	112.43	5
Kudu	2012	5	53	51.31	10.5	10.31	125.12	7
Kudu	2012	5	47.31	45.88	10.5	10.5	114.19	7
Kudu	2012	5	49.31	48.31	9.06	9.25	115.93	7
Kudu	2012	6	50.31	51.13	10.69	10.69	122.82	7
Kudu	2012	6	51.25	51.13	12.13	12.25	126.76	7
Kudu	2012	6	52	50.88	12	12	126.88	7
Kudu	2012	6	53.31	52.81	11.25	11.25	128.62	5
Kudu	2012	6	49.13	50	10.81	11.19	121.13	5
Kudu	2012	6	45.75	45.38	12	11.56	114.69	8
Kudu	2013	1	56.13	55	11.31	11.56	134	7
Kudu	2013	1	52.13	53.06	11.38	10.56	127.13	8
Kudu	2013	1	46.31	46.19	11.25	10.63	114.38	8
Kudu	2013	1	47.19	47.56	10	10	114.75	6
Kudu	2013	1	46	44.81	9.5	10.25	110.56	7
Kudu	2013	1	50.5	55	11.56	11.56	128.62	8
Kudu	2013	1	52.5	59.13	11.13	10.63	133.69	13
Kudu	2013	1	50	51	9	8.94	118.94	8
Kudu	2013	1	56	56.19	10	10.25	132.44	13
Kudu	2013	2	53	53	10	10	126	11
Kudu	2013	2	41	47.5	9.31	10	107.81	8
Kudu	2013	2	51	53.31	11	11	126.31	8
Kudu	2013	2	48	48.44	10.25	10.69	117.38	8
Kudu	2013	2	49.56	48	11.19	11.5	120.25	9
Kudu	2013	2	45.5	46.44	9.38	10.19	111.51	9
Kudu	2013	3	49.31	50	10.25	10.5	120.08	7
Kudu	2013	3	51.13	49	11	10.5	121.63	8
Kudu	2013	3	49.25	49	11	11.19	120.44	9
Kudu	2013	3	47.25	48	10.94	10.56	116.75	8
Kudu	2013	3	43.75	44.19	10	10	107.94	7
Kudu	2013	3	45.13	44.19	10	10	109.32	7
Kudu	2013	3	47	47.25	10.63	10.44	115.32	7
Kudu	2013	3	46.31	47	10	10.19	113.5	6
Kudu	2013	3	49	50	10.31	10.31	119.62	8
Kudu	2013	4	50.75	49	11.25	11.56	122.56	8
Kudu	2013	4	51.75	49.88	10.88	11.38	123.89	6
Kudu	2013	4	47.31	49.25	11.19	11.31	119.06	8
Kudu	2013	5	49.13	47.56	10.44	10.56	117.69	6
Kudu	2013	5	48.31	48.31	10	11	117.62	8
Kudu	2013	5	48.19	49	10.25	10.25	117.69	8
Kudu	2013	5	51	51.88	10.25	10.38	123.51	6
Kudu	2013	5	47.19	47	10.63	10.63	115.45	7
Kudu	2013	5	49.19	50	10	10.56	119.25	8
Kudu	2013	5	55	49	11.25	10.63	152.88	6
Kudu	2013	5	50.25	49.25	11.25	11	121.75	9
Kudu	2013	6	49.19	46.13	10.56	11.25	117.13	7
Kudu	2013	6	52.44	52.44	11	11	126.88	10
Kudu	2013	6	56.44	57.81	11.75	11.81	137.81	6
Kudu	2013	6	52.5	54.06	10.38	10.69	127.63	6
Kudu	2013	6	49.75	48.81	9.31	9.69	117.56	6
Kudu	2013	6	51	49.5	10	10.44	121.94	7
Kudu	2013	6	44	45	9.44	9.44	107.88	6
Kudu	2013	6	44	44.13	9.25	9.63	107	6
Kudu	2013	6	50.31	50.06	10	10	120.37	8
Kudu	2013	6	53.06	52.38	10.25	10.25	125.94	9
Kudu	2014	1	50.56	51	10	10	121.56	8
Kudu	2014	1	49.13	49.13	10.13	10.44	118.83	7
Kudu	2014	1	51.25	51.69	10.44	10.75	124.13	12
Kudu	2014	1	50	49.56	9.94	9.44	118.94	8
Kudu	2014	1	45.38	45	9.5	10.06	119.94	11
Kudu	2014	1	48.56	48.44	10	11	118.44	9
Kudu	2014	3	47	48	10.38	10.88	116.26	8
Kudu	2014	3	49.44	50.13	11.69	11.56	122.82	9
Kudu	2014	3	51.69	50.56	10.31	10.13	122.69	9
Kudu	2014	3	51.25	50.25	11	10.81	123.31	9
Kudu	2014	3	47.13	47.56	10.25	10.5	115.44	7
Kudu	2014	3	52.75	52.56	11.38	127.82	123	12
Kudu	2014	3	50	49.38	10.31	10.5	120.19	13
Kudu	2014	3	52.19	53	10	10	125.19	13
Kudu	2014	3	50.81	50	11.1	11.12	123.03	11
Kudu	2014	3	46.44	48.19	9.88	9.63	114.14	12
Kudu	2014	3	44.38	43.63	10.31	10.25	109	12
Kudu	2014	3	43.5	42.5	9.56	9.75	105	12
Kudu	2014	3	49.69	48.56	9.81	10.38	118.44	8
Kudu	2014	3	51.19	51.31	10.31	10.56	123	9
Kudu	2014	4	44.5	45	10	10	109.5	6
Kudu	2014	5	54	53.5	10.44	10.69	129	11
Kudu	2014	5	45	44.31	10.5	10.44	110.25	6
Kudu	2014	5	51.56	53	11	11	126.56	11
Kudu	2014	6	41.13	41.44	9.13	9	100.7	5
Kudu	2015	1	56	56	11	11.5	134.5	13
Kudu	2015	1	47.31	47.25	10.75	10.38	115.69	9
Kudu	2015	1	50.19	48.25	9.5	10.06	118	8
Kudu	2015	1	50	51	10	10.13	121.13	9
Kudu	2015	1	51.13	50	11	10	122.13	9
Kudu	2015	1	52.31	51.38	9.56	9.56	122.81	9
Kudu	2015	1	52	51	10.44	10.44	123.88	7
Kudu	2015	1	54	52	10.31	11	127.31	12
Kudu	2015	1	54.88	53.69	10.06	9.94	128.57	13
Kudu	2015	1	56.44	56	10.44	10	132.88	6
Kudu	2015	1	58	57.06	10.38	10.56	136	7
Kudu	2015	1	58.5	58.5	10.81	10.5	138.31	7
Kudu	2015	1	47.44	49	10	10.13	116.57	7
Kudu	2015	2	44.19	45.13	9.5	9.88	108.7	6
Kudu	2015	2	50.44	50.63	11	11	123.07	9
Kudu	2015	2	52.31	52.56	11.19	11.31	127.37	11
Kudu	2015	2	54	55.59	10.5	10.31	130.4	13
Kudu	2015	3	43.5	43.19	9.31	10	106	8
Kudu	2015	3	46.31	46.63	10.5	10	113.44	9
Kudu	2015	3	51.75	50	10	9.81	121.56	9
Kudu	2015	3	51	51.5	10.06	9.75	122.31	7
Kudu	2015	3	45.5	43.13	9.63	10	108.26	8
Kudu	2015	4	53.31	54	11	11	129.31	7
Kudu	2015	5	42.19	41.19	9.25	9.44	102.07	9
Kudu	2015	5	44.25	45	9	9.63	107.88	8
Kudu	2015	5	45	46.31	10.31	10.13	111.75	7
Kudu	2015	5	46.31	47.5	9.31	9.5	112.62	10
Kudu	2015	5	45	46.5	11	10.75	113.25	6
Kudu	2015	5	45	48	10.5	10.44	113.94	10
Kudu	2015	5	49	48.13	11	10.44	118.57	8
Kudu	2015	5	49	48	11	11	119	7
Kudu	2015	5	48.5	49	10.75	11	119.25	8
Kudu	2015	5	49	49.06	11	11.13	120.19	9
Kudu	2015	5	52.31	51.56	11.19	11.13	126.19	7
Kudu	2015	5	54.44	54.13	10	10.06	128.63	11
Kudu	2015	5	52	53	11.69	11.75	128.44	12
Kudu	2013	6	56.88	55	12	11	134.88	9
Kudu	2015	6	53.5	53	11.31	11.25	129.06	13

## Sheet: Sable
SPECIES	YEAR	Area	LL	LR	CL	CR	SCI Score	AGE
Sable	2004	5	39.4	38.8	8.8	10	97
Sable	2004	4	40.7	41.11	9.4	9.5	100.71
Sable	2004	4	33.6	33.5	8.8	8.2	84.1
Sable	2004	4	39.8	39.12	10	10	98.92
Sable	2004	2	42	42.3	9.1	9.1	102.5
Sable	2004	2	41	41.2	8.15	8.15	98.8
Sable	2004	4	39.4	39.2	10	10	59.98
Sable	2004	3	39.6	39.4	10	10	99
Sable	2004	3	34.3	36.8	8.8	8.8	88.7
Sable	2004	4	43.9	44	9.5	9.5	106.9
Sable	2004	5	38.12	37.1	9.2	9.6	94.02
Sable	2004	2	37.12	38.8	9	9.2	94.12
Sable	2004	3	38.3	39.1	8.13	8.1	93.63
Sable	2004	6	43.9	44	9	9.4	106.3
Sable	2004	1	44.4	44.6	10	10	109
Sable	2004	1	43.9	42	9.4	9.6	104.9
Sable	2004	6	42	43.4	9.8	9.6	104.8
Sable	2004	1	43.13	43.1	9.5	9.5	105.23
Sable	2004	3	40.11	40.11	9.9	9.8	99.92
Sable	2004	1	39.8	39	9	9	96.8
Sable	2004	1	40	32.2	9.13	9.12	90.45
Sable	2004	1	39.3	39.1	10.4	10.7	99.5
Sable	2004	1	37.2	37.14	10.4	10.4	95.14
Sable	2004	6	38	38.13	9.13	9.13	94.39
Sable	2004	6	41.12	41.11	9.2	9.1	100.53
Sable	2004	4	41	41.8	9	9	100.8
Sable	2004	4	41.3	41.1	9.8	9.4	101.6
Sable	2004	1	39.8	39.8	9.5	9.5	98.6
Sable	2004	1	40.12	41	9.12	9.8	100.4
Sable	2004	1	39.8	39.3	8.8	8.8	96.7
Sable	2004	1	35.4	35.3	9.4	9.4	89.5
Sable	2004	4	42.8	41.8	9.13	9.12	102.85
Sable	2004	3	37.75	38	9.4	9.4	94.55
Sable	2004	2	40.3	41.2	9.8	9.11	100.91
Sable	2004	3	41.13	41.5	9.8	9.8	102.23
Sable	2004	5	42.8	42.6	9.7	9.8	104.4
Sable	2004	5	37	36.11	9.1	9.1	91.31
Sable	2004	3	38.8	38.2	9.4	9.6	95.8
Sable	2005	2	34.24	34.18	8.66	9.18	86.26	34
Sable	2005	5	35.5	35	8.75	8.69	87.94	36
Sable	2005	4	32.75	35.81	9.94	10	88.5	36
Sable	2005	5	36	35.38	8.69	8.75	88.8	36
Sable	2005	2	36.47	37.24	8.55	8.59	90.85	37
Sable	2005	2	36	36.13	9.5	9.25	90.88	36
Sable	2005	1	37.13	36.56	9.38	9.5	92.57	38
Sable	2005	3	38.23	38	8.43	8.43	93.09	38
Sable	2005	3	37.78	37.54	9.3	9.24	93.86	38
Sable	2005	3	36.75	37.25	10	10.25	94.25	37
Sable	2005	1	38.25	37.81	9.31	9	94.37	38
Sable	2005	6	36.25	39	9.56	9.75	94.56	39
Sable	2005	2	38.24	38.12	9.24	9.06	94.66	38
Sable	2005	1	38.38	38.5	9.06	9.06	95	39
Sable	2005	4	38.81	39.25	9.38	9.25	96.69	39
Sable	2005	3	40	36.63	9	9.25	97.88	40
Sable	2005	6	40	39.25	9.5	9.5	98.25	40
Sable	2005	5	39	39.5	9.75	10	98.25	40
Sable	2005	5	40.38	40.25	9	9	98.63	40
Sable	2005	4	39.88	39.88	9.75	9.75	99.26	40
Sable	2005	2	41	40.3	10	10	101.3	41
Sable	2005	1	42.31	42	8.63	8.5	101.44	42
Sable	2005	6	41	40.56	10	10	101.56	41
Sable	2005	4	41.28	42.47	9.39	9.35	102.42	42
Sable	2005	6	43	43.13	8.44	8.5	103.07	43
Sable	2005	5	41.06	42.88	8.75	8.88	104.11	43
Sable	2005	1	42.19	42.19	10.19	10.13	104.44	42
Sable	2005	4	42.6	42.5	10.25	10.19	105.54	43
Sable	2005	3	43	44.75	9.38	9.5	106.63	45
Sable	2006	2	34.5	33.5	9	9.13	86.13	35
Sable	2006	4	35.13	35.25	9.88	9.75	90.01	35
Sable	2006	3	36	37	9	9.5	91.5	37
Sable	2006	4	36.75	36.5	9.25	9.13	91.63	37
Sable	2006	1	37	38.3	9.25	9.37	93.92	38
Sable	2006	5	38.31	38.31	9.5	9.1	95.22	38
Sable	2006	3	40	37.5	9.25	9	95.75	40
Sable	2006	6	39	38.5	9.5	9.25	96.25	39
Sable	2006	6	41	36	10	9.5	96.5	41
Sable	2006	4	39.5	39.25	9.25	8.75	96.75	40
Sable	2006	5	39	39.25	9.25	9.5	97	39
Sable	2006	5	38.62	39.13	9.63	9.63	97.01	39
Sable	2006	5	39	39.13	9.38	10.25	97.76	39
Sable	2006	3	40	40	9	9	98	40
Sable	2006	1	39	39.75	10	9.75	98.5	40
Sable	2006	4	39.06	39.75	10	9.93	98.74	40
Sable	2006	2	39.75	40	9.81	10	99.56	40
Sable	2006	1	40.31	41.18	9.5	9.75	100.74	41
Sable	2006	6	40.93	41.25	10	10	102.18	41
Sable	2006	2	40	44	9.13	9.44	102.57	44
Sable	2006	3	41	43	9.31	9.31	102.62	43
Sable	2006	6	40.5	41.44	10.5	10.5	102.94	41
Sable	2006	3	41.63	41.19	10.56	10.36	103.74	42
Sable	2006	1	42.5	42.25	9.5	9.75	104	43
Sable	2006	2	41.19	42	10.37	10.5	104.06	42
Sable	2006	1	43.06	42	9.75	9.75	104.56	43
Sable	2006	6	42.5	42.88	9.75	10	105.13	43
Sable	2006	4	42.75	42.93	10	9.75	105.43	43
Sable	2006	2	42	45.13	10.63	10.93	108.69	45
Sable	2006	6	45.25	44.25	10	10	109.5	45
Sable	2006	2	48.5	48.31	9.44	9.37	115.62	49
Sable	2007	5	35.5	35.6	9.25	9.6	89.95	36
Sable	2007	5	36	35.5	9.25	9.88	90.63	36
Sable	2007	1	36.19	36.25	11.25	9.75	93.44	36
Sable	2007	2	38.13	38.25	9	9	94.38	38
Sable	2007	1	39.06	39.06	9.44	9.38	96.94	39
Sable	2007	4	38.5	39	9.94	9.94	97.38	39
Sable	2007	1	39.38	39.31	9.44	9.44	97.57	39
Sable	2007	2	39.69	39	9.56	9.75	98	40
Sable	2007	2	40	38.88	9.75	9.63	98.26	40
Sable	2007	4	40.06	41.25	9.25	9.06	99.62	41
Sable	2007	1	40.38	40.5	9.69	9.5	100.07	41
Sable	2007	1	39.44	41.06	9.88	9.88	100.26	41
Sable	2007	6	40.63	40.5	9.75	9.5	100.38	41
Sable	2007	2	41.44	40.31	9.44	9.38	100.57	41
Sable	2007	5	40.25	40.75	9.75	10	100.75	41
Sable	2007	1	40.75	41.88	9.56	9.25	101.44	42
Sable	2007	6	43.13	39.81	9.56	9.63	102.13	43
Sable	2007	2	41.19	41.75	10.19	10.25	103.38	42
Sable	2007	3	42.63	41.31	9.75	9.81	103.5	43
Sable	2007	3	42.44	42.56	9.44	9.44	103.88	43
Sable	2007	2	41.19	42	10.37	10.5	104.06	42
Sable	2007	4	42.56	43.31	9.88	9.5	105.25	43
Sable	2007	5	42.88	43	10.06	9.75	105.69	43
Sable	2007	4	43.06	43	10.5	10.25	106.81	43
Sable	2007	3	42.13	43.5	10.5	11	107.13	44
Sable	2007	5	43.88	43.25	10.06	10	107.19	44
Sable	2007	6	44.06	44.63	9.56	9.5	107.75	45
Sable	2007	6	44.25	44.5	10	10.13	108.88	45
Sable	2007	6	45.38	45.25	9.25	9.19	109.07	45
Sable	2007	6	45.19	45.25	10	10.19	110.63	45
Sable	2007	3	46.5	46.44	10.31	10.56	113.81	47
Sable	2008	5	35	35.31	9.63	9.56	89.5	35
Sable	2008	4	40.75	31.25	9.75	10.63	92.38	41
Sable	2008	2	36.75	37.5	9.5	9.75	93.5	38
Sable	2008	5	37.44	37	9.12	9.94	93.5	37
Sable	2008	4	37.56	37.81	9.5	9.5	94.37	38
Sable	2008	6	38	37.31	9.94	10	95.25	38
Sable	2008	3	39	39.5	9.13	9.13	96.76	40
Sable	2008	4	39	40	9.63	9.31	97.94	40
Sable	2008	1	39	39.69	9.75	9.63	98.07	40
Sable	2008	4	40	40.81	9.19	9	99	41
Sable	2008	6	40.13	39.13	10	9.75	99.01	40
Sable	2008	1	40.63	40	9.13	10	99.76	41
Sable	2008	5	39.56	41	9.5	9.81	99.87	41
Sable	2008	6	41	40.25	9.5	9.75	100.5	41
Sable	2008	4	40	40.63	10	10	100.63	41
Sable	2008	3	41.25	41.25	9.13	9.13	100.76	41
Sable	2008	2	40.19	40.75	10	10.13	101.07	41
Sable	2008	3	41	41.56	9.5	9.25	101.31	42
Sable	2008	6	42.56	42.31	9.13	9.31	103.31	43
Sable	2008	3	42.63	42.81	9.81	10	105.25	43
Sable	2008	2	43	43.13	10	9.63	105.76	43
Sable	2008	1	44.44	43.5	10.5	10.56	109	44
Sable	2008	6	46	45.88	9.81	10	111.69	46
Sable	2008	1	45.5	45.38	10.69	10.25	111.82	46
Sable	2008	6	46	46.5	10	10	112.5	47
Sable	2008	1	46.56	47	10.5	10.44	114.5	47
Sable	2009	4	33.69	32.25	10.13	10.25	86.32	34
Sable	2009	1	34.31	35.13	10.06	9.5	89	35
Sable	2009	4	38	38	9	8.73	93.73	38
Sable	2009	5	38	34.63	10.94	10.44	94.01	35
Sable	2009	2	38.25	38.75	9.5	9	95.5	39
Sable	2009	4	38	38	10	9.56	95.56	38
Sable	2009	3	39.5	38	9.5	9.5	96.5	40
Sable	2009	1	38	39.88	9.5	9.25	96.63	40
Sable	2009	6	39.19	38.5	9.88	9.5	97.07	39
Sable	2009	6	40.31	40.13	8.56	8.25	97.25	40
Sable	2009	3	39	39	9.75	9.75	97.5	39
Sable	2009	4	39	39	9.81	9.81	97.62	39
Sable	2009	5	39.38	40	9.75	9.13	98.26	40
Sable	2009	5	40	39	10	9.5	98.5	40
Sable	2009	3	40	39.69	9.5	9.5	98.69	40
Sable	2009	1	40.56	40.56	9	9.13	99.25	39
Sable	2009	3	40.31	40.25	9.5	9.38	99.44	40
Sable	2009	5	40.5	40.5	9.5	9.25	99.75	41
Sable	2009	1	39.63	39.75	10.63	10.19	100.2	40
Sable	2009	6	39.75	41.25	10	10	101	41
Sable	2009	6	43	41	9	9.31	102.31	43
Sable	2009	5	42.25	40.25	10	10	102.5	42
Sable	2009	6	41.5	41.75	9.5	9.81	102.56	42
Sable	2009	2	41.5	42	9.75	9.56	102.81	42
Sable	2009	6	41.5	42	10	9.56	103.06	42
Sable	2009	3	42	42.13	9.63	9.63	103.39	42
Sable	2009	2	42.31	42.25	9.56	9.31	103.43	42
Sable	2009	2	44.5	44	10	10	108.5	45
Sable	2009	2	44.25	44.5	10	10	108.75	45
Sable	2009	1	46	47.5	10	10	113.5	48
Sable	2010	1	35.75	36.25	9.63	9.5	91.13	36
Sable	2010	5	36.75	37.5	9.63	9.75	93.63	38
Sable	2010	4	37.13	37	10.31	10	94.44	37
Sable	2010	1	39.63	39	9.56	9.56	97.75	40
Sable	2010	1	38.5	40.13	9.75	9.5	97.88	40
Sable	2010	6	39.5	39	9.63	9.75	97.88	40
Sable	2010	5	41.63	39.25	8.63	8.63	98.14	42
Sable	2010	5	39.56	40.13	9.25	9.25	98.19	40
Sable	2010	4	40.5	41.56	8.44	8	98.5	42
Sable	2010	1	39.5	39.75	9.5	9.75	98.5	40
Sable	2010	6	40	39.31	9.63	9.81	98.75	40
Sable	2010	4	40.5	40.38	9	9.13	99.01	41
Sable	2010	3	40.25	40.25	9.19	9.5	99.19	40
Sable	2010	6	40.19	40.88	9.5	9.5	100.07	41
Sable	2010	5	41.25	40.38	10	10	101.63	41
Sable	2010	6	41.75	41.81	9	9.13	101.69	42
Sable	2010	2	41.81	41	9.19	9.94	101.94	42
Sable	2010	5	41	40.25	10.56	10.31	102.12	41
Sable	2010	3	41.25	41.13	10	10.31	102.69	41
Sable	2010	2	42	41.5	10	9.38	102.88	42
Sable	2010	4	42.06	42	9.5	9.5	103.06	42
Sable	2010	6	41.75	42	9.5	10	103.25	42
Sable	2010	4	42.25	41.88	9.69	9.5	103.32	42
Sable	2010	1	42.5	42.75	9.25	9	103.5	43
Sable	2010	3	42.56	42.13	9.5	9.5	103.69	43
Sable	2010	6	42.5	42	9.63	9.56	103.69	43
Sable	2010	5	43.25	43.25	10	9.75	106.25	43
Sable	2010	2	44	43.25	9.75	9.88	106.88	44
Sable	2010	2	43.75	43.13	10.13	10.25	107.26	44
Sable	2010	3	42.75	43.81	10.5	10.5	107.56	44
Sable	2010	1	45.31	45	10	10.19	110.5	45
Sable	2010	2	47	45.31	9.31	9.31	110.93	47
Sable	2011	1	34.13	34.38	9.13	9.13	86.77	34
Sable	2011	2	34.56	37.06	9.5	9.44	90.56	37
Sable	2011	5	36.25	38	9.25	9.25	92.75	38
Sable	2011	5	36	38.25	9.31	9.5	93.06	38
Sable	2011	1	36	39.31	9.31	8.5	93.12	39
Sable	2011	4	37.31	38	9	9	93.31	38
Sable	2011	2	36	38.31	9.63	9.75	93.69	38
Sable	2011	3	37.25	37	10	10	94.25	37
Sable	2011	6	39.56	36.63	9.25	9.13	94.57	40
Sable	2011	3	38.5	38.25	9	9	94.75	39
Sable	2011	1	39.48	39.44	8	8	94.92	39
Sable	2011	4	38	37.94	9.63	9.75	95.32	38
Sable	2011	1	39	39.38	10	9	97.38	39
Sable	2011	4	39.31	39	9.5	9.63	97.44	39
Sable	2011	1	38.69	39.44	9.75	10	97.88	39
Sable	2011	5	39.81	39.75	9.44	9.31	98.31	40
Sable	2011	3	39.38	40.31	9.31	9.38	98.38	40
Sable	2011	1	40.25	40	9.5	9.44	99.19	40
Sable	2011	5	40	39.69	9.69	10	99.38	40
Sable	2011	5	39.25	38.63	10.81	10.81	99.5	39
Sable	2011	4	41.5	41.5	9	9	101	42
Sable	2011	2	41.56	41.06	9.31	9.19	101.12	42
Sable	2011	2	42.19	41	9.5	9.56	102.25	42
Sable	2011	5	41	41	10.13	10.13	102.26	41
Sable	2011	6	42	41.56	9.44	9.5	102.5	42
Sable	2011	1	41	41	10.31	10.31	102.62	41
Sable	2011	3	42	42.06	9.38	9.44	102.88	42
Sable	2011	6	42.88	42.25	8.5	9.31	102.94	43
Sable	2011	3	42.19	41.69	10	9.13	103.01	42
Sable	2011	6	41.13	42.13	9.88	9.88	103.02	42
Sable	2011	2	41.38	41.69	10	10	103.07	42
Sable	2011	3	41.19	41.06	10	11	103.25	41
Sable	2011	6	41.31	42	10	10	103.31	42
Sable	2011	1	42	42	10	10	104	42
Sable	2011	3	41.56	41.88	10.19	10.38	104.01	42
Sable	2011	1	43.31	42	9.75	9.63	104.69	43
Sable	2011	1	41.44	43.25	10.44	10.31	105.44	43
Sable	2011	4	44	43.25	11	10.5	108.75	44
Sable	2011	1	45	45.63	9.31	9.13	109.07	46
Sable	2012	3	21.44	40.5	10.69	11.13	83.76	41
Sable	2012	1	34	33.38	8.75	8.63	84.76	34
Sable	2012	5	34.31	34.31	9.31	9.44	87.37	34
Sable	2012	4	35.56	35.56	9.25	9.5	89.87	36
Sable	2012	5	36.44	36.31	8.63	8.88	90.26	36
Sable	2012	5	35.69	36.44	9.15	9.88	91.16	36
Sable	2012	5	38	38	9.88	10	95.88	38
Sable	2012	3	39.19	40.31	8.31	8.31	96.12	40
Sable	2012	1	37.5	38.44	10.25	10.38	96.57	38
Sable	2012	3	37	41.25	9.31	9.31	96.87	41
Sable	2012	2	39.31	39	9.5	9.44	97.25	39
Sable	2012	3	39.31	39.13	10	9.31	97.75	36
Sable	2012	5	39	39	10	10	98	39
Sable	2012	1	38.5	39.06	10.44	10.13	98.13	40
Sable	2012	4	39.38	39.31	10	9.5	98.19	39
Sable	2012	2	39	40.25	9.56	9.56	98.37	40
Sable	2012	1	40.38	40.19	10	9.5	100.07	41
Sable	2012	1	40	40	10.25	10.69	100.94	40
Sable	2012	3	41.13	41.56	9.56	9.56	101.81	42
Sable	2012	1	41	41	10.31	10.31	102.62	41
Sable	2012	6	40.13	41.31	10.5	11	102.94	41
Sable	2012	3	41	41	10.31	10.75	103.06	41
Sable	2012	6	43.63	41.5	9.31	10	104.44	44
Sable	2012	6	42.25	43.31	10.25	10.31	106.12	43
Sable	2012	1	44.25	45.56	10	10.44	110.25	46
Sable	2012	3	41	42.88	14.88	14.88	113.64	43
Sable	2013	5	36.38	36.19	9.88	9.5	82.45	36
Sable	2013	4	34.19	31.25	9	9	83.44	34
Sable	2013	3	35.31	35.06	9.06	8.31	87.74	35
Sable	2013	5	39	31	9.31	9.5	88.81	39
Sable	2013	1	35.5	35.13	9.19	10	89.82	36
Sable	2013	1	37	37	8.5	8.33	90.83	37
Sable	2013	3	38.25	37	9.44	9.31	94	38
Sable	2013	2	38.19	38	9	9.31	94.5	38
Sable	2013	5	38.06	38.19	9.56	9.31	95.12	38
Sable	2013	3	39	38	9.5	9.31	95.81	38
Sable	2013	4	39	39.44	9	9	96.44	39
Sable	2013	1	38.38	38.56	10	10.06	97	39
Sable	2013	1	39.56	37.63	10	10	97.19	40
Sable	2013	2	40.31	39.31	9.31	9.25	98.18	40
Sable	2013	1	39.5	40.38	9.5	8.88	98.26	40
Sable	2013	3	40	40	9.19	9.25	98.44	40
Sable	2013	3	39.88	39.19	9.5	9.56	98.45	40
Sable	2013	6	40	40	9.31	9.31	99	40
Sable	2013	6	40	39.19	10.56	10.31	100.06	40
Sable	2013	6	40.25	39.81	10	10.06	100.12	40
Sable	2013	3	39.25	41.31	10.13	10.19	100.85	41
Sable	2013	6	41.31	41.31	9.31	10	101.93	41
Sable	2013	2	42	42.19	9.31	9.56	103.06	42
Sable	2013	1	42	41	10.13	10.31	103.44	42
Sable	2013	1	42	42.19	9.88	9.75	103.82	42
Sable	2013	3	41.44	42	10.31	10.19	103.94	42
Sable	2013	5	43.13	41.63	10	10	104.69	43
Sable	2013	2	44.19	43.75	10	10	107.94	44
Sable	2014	1	36	35.31	10	9.31	90.62	36
Sable	2014	1	36.06	36.63	9.5	9.75	82	37
Sable	2014	2	33.11	31.69	9	8.63	83	33
Sable	2014	1	35.5	35.56	10	10.38	91.44	36
Sable	2014	3	36.13	36.31	9.69	9.38	91.51	36
Sable	2014	2	36.25	36.06	9.38	10.06	92	36
Sable	2014	5	37	37	9.5	9.25	92.75	37
Sable	2014	1	38	37.31	9	9	93.31	38
Sable	2014	3	37	37.06	10	9.94	94	37
Sable	2014	3	37.63	37.88	9.5	9.56	94.57	38
Sable	2014	3	38.19	37.5	10.06	10.25	96	38
Sable	2014	3	38.5	38.75	9.69	9.56	96.5	39
Sable	2014	2	33.5	39.31	9.5	9.63	97	39
Sable	2014	3	38.4	39	9.94	9.75	97.09	39
Sable	2014	2	40.19	40	9	9.19	99	40
Sable	2014	3	40	40.38	9.38	9.63	99.39	40
Sable	2014	1	40	39.44	10	10.06	99.5	40
Sable	2014	1	39.5	41	9.63	9.38	99.51	41
Sable	2014	1	41	40.5	9.13	9	100	41
Sable	2014	3	40.38	40.25	1038	10	101.01	40
Sable	2014	2	41.5	41.63	10	10	103.13	42
Sable	2014	2	42.38	42.19	9.5	9.25	103.32	42
Sable	2014	6	42	41.31	10.08	10.08	103.43	42
Sable	2014	3	43	43	9	9.75	104.75	43
Sable	2014	5	43.31	42.5	10.19	10.31	106.21	42
Sable	2014	3	33.81	43.56	11	11	109.37	44
Sable	2014	2	44.75	45.5	9.81	10	110.06	46
sable	2015	1	39	39	9	9.5	96.5	39
Sable	2015	1	41.44	41.44	9.38	9.44	101.7	41
Sable	2015	1	35	34.56	8.31	8.38	86.25	35
Sable	2015	1	39	39	9.31	9.5	96.81	39
Sable	2015	1	39.06	38.25	10.31	9.94	97.56	39
Sable	2015	1	36.38	36	8.5	9	89.88	36
Sable	2015	1	35.31	36	9.5	9.56	90.37	36
Sable	2015	1	35.56	9.63	34.69	9.44	89.32	36
Sable	2015	1	39.31	40	10	10	99.31	40
Sable	2015	1	39.44	40	10	10	99.44	40
Sable	2015	2	40.7	40	9.63	9.13	99.46	41
Sable	2015	2	39.56	36.09	9	9	93.65	40
Sable	2015	2	39.31	39.06	9	9	96.37	39
Sable	2015	2	43.5	44.63	9.69	9.75	107.57	45
Sable	2015	2	41.5	35.5	9.19	8.94	95.13	42
Sable	2015	3	37.88	37.5	9.94	8.75	94.07	38
Sable	2015	3	42.5	42	10	9.88	104.38	43
Sable	2015	3	41.31	42	10	9.56	102.62	42
Sable	2015	3	35	34.25	9.25	9.5	88	35
Sable	2015	3	39	40.94	10	9.75	99.69	41
Sable	2015	4	41	40.31	10.13	10	101.44
Sable	2015	4	41	41.5	9.56	9.5	101.56	42
Sable	2015	5	40.38	40	9.81	9.81	100	40
Sable	2015	5	41	40.81	9.25	9.25	100.31	41
Sable	2015	5	41.56	42.81	10	9.44	103.81	43
Sable	2015	5	37.31	37	11.25	10	95.56	37
Sable	2015	5	41.25	41.19	9	8.81	100.25	41
Sable	2015	5	39.5	39.63	9.25	9.5	97.88	40
Sable	2015	6	39	38.94	10	10.19	98.13	39
Sable	2015	6	37.56	37.69	9.5	9.56	84.81	38
Sable	2015	6	37	38	9.75	9.25	94	38
Sable	2015	6	40.5	42	10.38	10.3	103.26	42
