# Supplementary material for: Trophy Hunting and Sustainability: Temporal Dynamics in Trophy Quality and Harvesting Patterns of Wild Herbivores in a Tropical Semi-Arid Savanna Ecosystem
Source: PLoS One. 2016 Oct 13;11(10):e0164429. doi: 10.1371/journal.pone.0164429 (PMC5063477; doi:10.1371/journal.pone.0164429)
Supplement: S2 File — (XLSX) [file pone.0164429.s002.xlsx]

## Sheet: Sable
Species	Year	Area	Quota_Male	Quota_Female	Quota	Prop_Mal	Prop_Fem	Change in Quota	Oftake_Male	Offtake_Female	Offtake	Change_offtake
Sable	2004	1	4	0	4	1	0	0.09691	5	0	5	0.0791812
Sable	2005	1	4	0	4	1	0	0.09691	5	0	5	0.0791812
Sable	2006	1	4	0	4	1	0	0.09691	0	6	6	0.0669468
Sable	2007	1	4	0	4	1	0	0.09691	5	0	5	0.0791812
Sable	2008	1	6	0	6	1	0	0.0669468	5	0	5	0.0791812
Sable	2009	1	6	0	6	1	0	0.0669468	6	0	6	0.0669468
Sable	2010	1	6	0	6	1	0	0.0669468	10	0	10	0.0413927
Sable	2011	1	6	0	6	1	0	0.0669468	8	0	8	0.0511525
Sable	2012	1	10	0	10	1	0	0.0413927	7	0	7	0.0579919
Sable	2013	1	10	0	10	1	0	0.0413927	8	0	8	0.0511525
Sable	2014	1	10	0	10	1	0	0.0413927	7	0	7	0.0579919
Sable	2015	1	10	0	10	0	0	0.0413927	10	0	10	0.0413927
Sable	2004	2	5	0	5	1	0	0.0791812	5	0	5	0.0791812
Sable	2005	2	5	0	5	1	0	0.0791812	5	0	5	0.0791812
Sable	2006	2	5	0	5	1	0	0.0791812	5	0	5	0.0791812
Sable	2007	2	5	0	5	1	0	0.0791812	3	0	3	0.124939
Sable	2008	2	5	0	5	1	0	0.0791812	4	0	4	0.09691
Sable	2009	2	5	0	5	1	0	0.0791812	5	0	5	0.0791812
Sable	2010	2	5	0	5	1	0	0.0791812	5	0	5	0.0791812
Sable	2011	2	5	0	5	1	0	0.0791812	4	0	4	0.09691
Sable	2012	2	5	0	5	1	0	0.0791812	5	0	5	0.0791812
Sable	2013	2	5	0	5	1	0	0.0791812	5	0	5	0.0791812
Sable	2014	2	6	0	6	1	0	0.0669468	0		0	0
Sable	2015	2	6	0	6	1	0	0.0669468	5	0	5	0.0791812
Sable	2004	3	5	0	5	1	0	0.0791812	5	0	5	0.0791812
Sable	2005	3	5	0	5	1	0	0.0791812	5	5	10	0.0413927
Sable	2006	3	5	0	5	1	0	0.0791812	4	4	8	0.0511525
Sable	2007	3	5	0	5	1	0	0.0791812	5	0	5	0.0791812
Sable	2008	3	5	0	5	1	0	0.0791812	6	6	12	0.0347621
Sable	2009	3	5	0	5	1	0	0.0791812	5	5	10	0.0413927
Sable	2010	3	5	0	5	1	0	0.0791812	6	6	12	0.0347621
Sable	2011	3	6	0	6	1	0	0.0669468	7	0	7	0.0579919
Sable	2012	3	7	0	7	1	0	0.0579919	7	0	7	0.0579919
Sable	2013	3	7	0	7	1	0	0.0579919	7	0	7	0.0579919
Sable	2014	3	7	0	7	1	0	0.0579919	5		5	0.0791812
Sable	2015	3	7	0	7	1	0	0.0579919	7	0	7	0.0579919
Sable	2004	4	5	0	5	1	0	0.0791812	5	0	5	0.0791812
Sable	2005	4	5	0	5	1	0	0.0791812	5	0	5	0.0791812
Sable	2006	4	5	0	5	1	0	0.0791812	5	0	5	0.0791812
Sable	2007	4	5	0	5	1	0	0.0791812	5	0	5	0.0791812
Sable	2008	4	5	0	5	1	0	0.0791812	4	0	4	0.09691
Sable	2009	4	5	0	5	1	0	0.0791812	5	0	5	0.0791812
Sable	2010	4	5	0	5	1	0	0.0791812	5	0	5	0.0791812
Sable	2011	4	5	0	5	1	0	0.0791812	0	0	0	0
Sable	2012	4	5	0	5	1	0	0.0791812	2	0	2	0.176091
Sable	2013	4	5	0	5	1	0	0.0791812	0	0	0	0
Sable	2014	4	5	0	5	1	0	0.0791812	5		5	0.0791812
Sable	2015	4	5	0	5	1	0	0.0791812	2	0	2	0.176091
Sable	2004	5	4	0	4	1	0	0.09691	4	0	4	0.09691
Sable	2005	5	4	0	4	1	0	0.09691	3	0	3	0.124939
Sable	2006	5	4	0	4	1	0	0.09691	6	0	6	0.0669468
Sable	2007	5	5	0	5	1	0	0.0791812	4	0	4	0.09691
Sable	2008	5	5	0	5	1	0	0.0791812	0	0	0	0
Sable	2009	5	5	0	5	1	0	0.0791812	0	0	0	0
Sable	2010	5	6	0	6	1	0	0.0669468	6	0	6	0.0669468
Sable	2011	5	6	0	6	1	0	0.0669468	4	0	4	0.09691
Sable	2012	5	6	0	6	1	0	0.0669468	4	0	4	0.09691
Sable	2013	5	6	0	6	1	0	0.0669468	0		0	0
Sable	2014	5	6	0	6	1	0	0.0669468	6	0	6	0.0669468
Sable	2015	5	6	0	6	1	0	0.0669468	6	0	6	0.0669468
Sable	2004	6	5	0	5	1	0	0.0791812	0	0	0	0
Sable	2005	6	5	0	5	1	0	0.0791812	5	0	5	0.0791812
Sable	2006	6	6	0	6	1	0	0.0669468	0	0	0	0
Sable	2007	6	6	0	6	1	0	0.0669468	6	0	6	0.0669468
Sable	2008	6	6	0	6	1	0	0.0669468	7	0	7	0.0579919
Sable	2009	6	6	0	6	1	0	0.0669468	0	0	0	0
Sable	2010	6	6	0	6	1	0	0.0669468	0	0	0	0
Sable	2011	6	7	0	7	1	0	0.0579919	0	0	0	0
Sable	2012	6	7	0	7	1	0	0.0579919	0	0	0	0
Sable	2013	6	7	0	7	1	0	0.0579919	0	0	0	0
Sable	2014	6	7	0	7	1	0	0.0579919	0	0	0	0
Sable	2015	6	7	0	7	1	0	0.0579919	5	0	5	0.0791812

## Sheet: Kudu
Species	Year	Area	Male	Female	Quota	Prop_Mal	Prop_Fem	Quota_change	Offtake_Mal	Offtake_Fem	Offtake	Change_offtake
Kudu	2004	1	12	5	17	0.705882	0.294118	0.0248236	10	3	13	0.0321847
Kudu	2005	1	12	5	17	0.705882	0.294118	0.0248236	13	0	13	0.0321847
Kudu	2006	1	12	5	17	0.705882	0.294118	0.0248236	12	0	12	0.0347621
Kudu	2007	1	12	5	17	0.705882	0.294118	0.0248236	12	0	12	0.0347621
Kudu	2008	1	14	1	15	0.933333	0.0666667	0.0280287	8	1	9	0.0457575
Kudu	2009	1	20	1	21	0.952381	0.047619	0.0202034	5	1	6	0.0669468
Kudu	2010	1	20	1	21	0.952381	0.047619	0.0202034	11	0	11	0.0377886
Kudu	2011	1	20	1	21	0.952381	0.047619	0.0202034	17	1	18	0.0234811
Kudu	2012	1	20	0	20	1	0	0.0211893	12	0	12	0.0347621
Kudu	2013	1	20	0	20	1	0	0.0211893	10	0	10	0.0413927
Kudu	2014	1	20	0	20	1	0	0.0211893	13	0	13	0.0321847
Kudu	2015	1	20	0	20	1	0	0.0211893	13	0	13	0.0321847
Kudu	2004	2	10	3	13	0.769231	0.230769	0.0321847	12	3	15	0.0280287
Kudu	2005	2	10	3	13	0.769231	0.230769	0.0321847	10	3	13	0.0321847
Kudu	2006	2	10	3	13	0.769231	0.230769	0.0321847	10	2	12	0.0347621
Kudu	2007	2	10	3	13	0.769231	0.230769	0.0321847	10	1	11	0.0377886
Kudu	2008	2	10	3	13	0.769231	0.230769	0.0321847	9	4	13	0.0321847
Kudu	2009	2	10	3	13	0.769231	0.230769	0.0321847	10	3	13	0.0321847
Kudu	2010	2	10	3	13	0.769231	0.230769	0.0321847	10	3	13	0.0321847
Kudu	2011	2	10	3	13	0.769231	0.230769	0.0321847	5	3	8	0.0511525
Kudu	2012	2	10	0	10	1	0	0.0413927	4	0	4	0.09691
Kudu	2013	2	10	0	10	1	0	0.0413927	7	0	7	0.0579919
Kudu	2014	2	11	0	11	1	0	0.0377886	2	0	2	0.176091
Kudu	2015	2	11	0	11	1	0	0.0377886	3	0	3	0.124939
Kudu	2004	3	10	3	13	0.769231	0.230769	0.0321847	10	3	13	0.0321847
Kudu	2005	3	10	3	13	0.769231	0.230769	0.0321847	9	2	11	0.0377886
Kudu	2006	3	12	3	15	0.8	0.2	0.0280287	12	3	15	0.0280287
Kudu	2007	3	12	3	15	0.8	0.2	0.0280287	12	3	15	0.0280287
Kudu	2008	3	12	3	15	0.8	0.2	0.0280287	12	3	15	0.0280287
Kudu	2009	3	12	3	15	0.8	0.2	0.0280287	8	3	11	0.0377886
Kudu	2010	3	12	3	15	0.8	0.2	0.0280287	12	3	15	0.0280287
Kudu	2011	3	12	5	17	0.705882	0.294118	0.0248236	12	3	15	0.0280287
Kudu	2012	3	12	0	12	1	0	0.0347621	12	0	12	0.0347621
Kudu	2013	3	12	0	12	1	0	0.0347621	9	0	9	0.0457575
Kudu	2014	3	12	0	12	1	0	0.0347621	13	0	13	0.0321847
Kudu	2015	3	12	0	12	1	0	0.0347621	6		6	0.0669468
Kudu	2004	4	3	10	13	0.230769	0.769231	0.0321847	10	3	13	0.0321847
Kudu	2005	4	3	10	13	0.230769	0.769231	0.0321847	10	1	11	0.0377886
Kudu	2006	4	10	3	13	0.769231	0.230769	0.0321847	10		10	0.0413927
Kudu	2007	4	10	3	13	0.769231	0.230769	0.0321847	9	2	11	0.0377886
Kudu	2008	4	10	3	13	0.769231	0.230769	0.0321847	10	2	12	0.0347621
Kudu	2009	4	10	3	13	0.769231	0.230769	0.0321847	4	3	7	0.0579919
Kudu	2010	4	10	3	13	0.769231	0.230769	0.0321847	6	3	9	0.0457575
Kudu	2011	4	10	3	13	0.769231	0.230769	0.0321847	10	3	13	0.0321847
Kudu	2012	4	10	0	10	1	0	0.0413927	1	4	5	0.0791812
Kudu	2013	4	10	0	10	1	0	0.0413927	3	0	3	0.124939
Kudu	2014	4	10	0	10	1	0	0.0413927	2	0	2	0.176091
Kudu	2015	4	10	0	10	1	0	0.0413927	1		1	0.30103
Kudu	2004	5	10	3	13	0.769231	0.230769	0.0321847	10	3	13	0.0321847
Kudu	2005	5	10	3	13	0.769231	0.230769	0.0321847	10	0	10	0.0413927
Kudu	2006	5	10	3	13	0.769231	0.230769	0.0321847	6	2	8	0.0511525
Kudu	2007	5	10	3	13	0.769231	0.230769	0.0321847	2	10	12	0.0347621
Kudu	2008	5	10	3	13	0.769231	0.230769	0.0321847	10		10	0.0413927
Kudu	2009	5	10	3	13	0.769231	0.230769	0.0321847	7	1	8	0.0511525
Kudu	2010	5	10	3	13	0.769231	0.230769	0.0321847	0	0	0	0
Kudu	2011	5	10	3	13	0.769231	0.230769	0.0321847	0	0	0	0
Kudu	2012	5	10	3	13	0.769231	0.230769	0.0321847	8	1	9	0.0457575
Kudu	2013	5	10	3	13	0.769231	0.230769	0.0321847	8	0	8	0.0511525
Kudu	2014	5	10	3	13	0.769231	0.230769	0.0321847	5	0	5	0.0791812
Kudu	2015	5	10	3	13	0.769231	0.230769	0.0321847	10		10	0.0413927
Kudu	2004	6	12	3	15	0.8	0.2	0.0280287	7	4	11	0.0377886
Kudu	2005	6	12	3	15	0.8	0.2	0.0280287	14	2	16	0.0263289
Kudu	2006	6	15	3	18	0.833333	0.166667	0.0234811	2	1	3	0.124939
Kudu	2007	6	13	3	16	0.8125	0.1875	0.0263289	10	2	12	0.0347621
Kudu	2008	6	13	3	16	0.8125	0.1875	0.0263289	6	1	7	0.0579919
Kudu	2009	6	13	3	16	0.8125	0.1875	0.0263289	12	2	14	0.0299632
Kudu	2010	6	13	3	16	0.8125	0.1875	0.0263289	4	1	5	0.0791812
Kudu	2011	6	13	3	16	0.8125	0.1875	0.0263289	0	0	0	0
Kudu	2012	6	13	0	13	1	0	0.0321847	6	0	6	0.0669468
Kudu	2013	6	13	0	13	1	0	0.0321847	1	0	1	0.30103
Kudu	2014	6	13	0	13	1	0	0.0321847	1	0	1	0.30103
Kudu	2015	6	13	0	13	1	0	0.0321847	1	0	1	0.30103

## Sheet: Buffalo
Species	Year	Area	Male	Female	Quota size	Prop_Male	Prop_Female	Change_Quota	Quota_Male	Quota_Female	Offtake	Change_Offtake
Buffalo	2004	1	16	4	20	0.8	0.2	0.0211893	0	0	0	0
Buffalo	2005	1	16	4	20	0.8	0.2	0.0211893	0	0	0	0
Buffalo	2006	1	16	4	20	0.8	0.2	0.0211893	16	3	19	0.0222764
Buffalo	2007	1	15	4	19	0.789474	0.210526	0.0222764	12	5	17	0.0248236
Buffalo	2008	1	16	6	22	0.727273	0.272727	0.0193052	14	4	18	0.0234811
Buffalo	2009	1	30	6	36	0.833333	0.166667	0.0118992	16	4	20	0.0211893
Buffalo	2010	1	18	6	24	0.75	0.25	0.0177288	18	5	23	0.0184834
Buffalo	2011	1	22	6	28	0.785714	0.214286	0.01524	21	5	26	0.0163904
Buffalo	2012	1	23	0	23	1	0	0.0184834	22	0	22	0.0193052
Buffalo	2013	1	23	0	23	1	0	0.0184834	19	0	19	0.0222764
Buffalo	2014	1	23	0	23	1	0	0.0184834	18	3	21	0.0202034
Buffalo	2015	1	20	0	20	1	0	0.0211893	20	0	20	0.0211893
Buffalo	2004	2	13	3	16	0.8125	0.1875	0.0263289	13	3	16	0.0263289
Buffalo	2005	2	13	3	16	0.8125	0.1875	0.0263289	13	3	16	0.0263289
Buffalo	2006	2	13	3	16	0.8125	0.1875	0.0263289	13	2	15	0.0280287
Buffalo	2007	2	12	3	15	0.8	0.2	0.0280287	12	3	15	0.0280287
Buffalo	2008	2	12	3	15	0.8	0.2	0.0280287	12	2	14	0.0299632
Buffalo	2009	2	12	3	15	0.8	0.2	0.0280287	12	3	15	0.0280287
Buffalo	2010	2	12	0	12	1	0	0.0347621	10	3	13	0.0321847
Buffalo	2011	2	12	3	15	0.8	0.2	0.0280287	12	0	12	0.0347621
Buffalo	2012	2	10	0	10	1	0	0.0413927	9	0	9	0.0457575
Buffalo	2013	2	10	0	10	1	0	0.0413927	6	0	6	0.0669468
Buffalo	2014	2	12	0	12	1	0	0.0347621	5	0	5	0.0791812
Buffalo	2015	2	12	0	12	1	0	0.0347621	9	0	9	0.0457575
Buffalo	2004	3	14	5	19	0.736842	0.263158	0.0222764	14	5	19	0.0222764
Buffalo	2005	3	14	5	19	0.736842	0.263158	0.0222764	14	5	19	0.0222764
Buffalo	2006	3	14	5	19	0.736842	0.263158	0.0222764	12	2	14	0.0299632
Buffalo	2007	3	13	5	18	0.722222	0.277778	0.0234811	13	0	13	0.0321847
Buffalo	2008	3	13	5	18	0.722222	0.277778	0.0234811	13	4	17	0.0248236
Buffalo	2009	3	13	5	18	0.722222	0.277778	0.0234811	18	1	19	0.0222764
Buffalo	2010	3	13	0	13	1	0	0.0321847	12	4	16	0.0263289
Buffalo	2011	3	13	5	18	0.722222	0.277778	0.0234811	13	4	17	0.0248236
Buffalo	2012	3	12	0	12	1	0	0.0347621	12	0	12	0.0347621
Buffalo	2013	3	12	0	12	1	0	0.0347621	12	0	12	0.0347621
Buffalo	2014	3	12	0	12	1	0	0.0347621	9	0	9	0.0457575
Buffalo	2015	3	12	0	12	1	0	0.0347621	12	0	12	0.0347621
Buffalo	2004	4	14	3	17	0.823529	0.176471	0.0248236	13	1	14	0.0299632
Buffalo	2005	4	14	3	17	0.823529	0.176471	0.0248236	13	0	13	0.0321847
Buffalo	2006	4	14	0	14	1	0	0.0299632	14	0	14	0.0299632
Buffalo	2007	4	23	3	26	0.884615	0.115385	0.0163904	12	1	13	0.0321847
Buffalo	2008	4	13	3	16	0.8125	0.1875	0.0263289	10	0	10	0.0413927
Buffalo	2009	4	13	3	16	0.8125	0.1875	0.0263289	13	3	16	0.0263289
Buffalo	2010	4	13	3	16	0.8125	0.1875	0.0263289	13	1	14	0.0299632
Buffalo	2011	4	13	3	16	0.8125	0.1875	0.0263289	13	2	15	0.0280287
Buffalo	2012	4	11	0	11	1	0	0.0377886	8	0	8	0.0511525
Buffalo	2013	4	11	0	11	1	0	0.0377886	2	0	2	0.176091
Buffalo	2014	4	12	0	12	1	0	0.0347621	1	0	1	0.30103
Buffalo	2015	4	12	0	12	1	0	0.0347621	3	0	3	0.124939
Buffalo	2004	5	12	3	15	0.8	0.2	0.0280287	12	3	15	0.0280287
Buffalo	2005	5	12	3	15	0.8	0.2	0.0280287	12	3	15	0.0280287
Buffalo	2006	5	14	3	17	0.823529	0.176471	0.0248236	14	2	16	0.0263289
Buffalo	2007	5	13	3	16	0.8125	0.1875	0.0263289	12	2	14	0.0299632
Buffalo	2008	5	13	3	16	0.8125	0.1875	0.0263289	13	2	15	0.0280287
Buffalo	2009	5	13	3	16	0.8125	0.1875	0.0263289	13	3	16	0.0263289
Buffalo	2010	5	15	3	18	0.833333	0.166667	0.0234811	0	0	0	0
Buffalo	2011	5	15	3	18	0.833333	0.166667	0.0234811	0	0	0	0
Buffalo	2012	5	13	0	13	1	0	0.0321847	13	0	13	0.0321847
Buffalo	2013	5	13	0	13	1	0	0.0321847	13	0	13	0.0321847
Buffalo	2014	5	14	0	14	1	0	0.0299632	9	0	9	0.0457575
Buffalo	2015	5	14	0	14	1	0	0.0299632	7	0	7	0.0579919
Buffalo	2004	6	13	3	16	0.8125	0.1875	0.0263289	15	1	16	0.0263289
Buffalo	2005	6	13	3	16	0.8125	0.1875	0.0263289	16		16	0.0263289
Buffalo	2006	6	15	3	18	0.833333	0.166667	0.0234811	4	6	10	0.0413927
Buffalo	2007	6	14	3	17	0.823529	0.176471	0.0248236	14	0	14	0.0299632
Buffalo	2008	6	14	3	17	0.823529	0.176471	0.0248236	7	2	9	0.0457575
Buffalo	2009	6	14	3	17	0.823529	0.176471	0.0248236	14	0	14	0.0299632
Buffalo	2010	6	14	3	17	0.823529	0.176471	0.0248236	17	0	17	0.0248236
Buffalo	2011	6	18	3	21	0.857143	0.142857	0.0202034	0	0	0	0
Buffalo	2012	6	14	0	14	1	0	0.0299632	0	0	0	0
Buffalo	2013	6	14	0	14	1	0	0.0299632	1	0	1	0.30103
Buffalo	2014	6	14	0	14	1	0	0.0299632	0	0	0	0
Buffalo	2015	6	14	0	14	1	0	0.0299632	9	0	9	0.0457575

## Sheet: Elephant
Species	Year	Area	Male	Female	Quota	Prop_Male	Prop_Fem	Change_Quota	Male_Offtake	Female_Offtake	Offtake	Change_offtake
Elephant	2004	1	7	2	9	0.777778	0.222222	0.0457575	3	0	3	0.124939
Elephant	2005	1	7	2	9	0.777778	0.222222	0.0457575	6	1	7	0.0669468
Elephant	2006	1	7	2	9	0.777778	0.222222	0.0457575	7	0	7	0.0579919
Elephant	2007	1	6	2	8	0.75	0.25	0.0511525	3	0	3	0.124939
Elephant	2008	1	9	2	11	0.818182	0.181818	0.0377886	0	0	0	0
Elephant	2009	1	9	2	11	0.818182	0.181818	0.0377886	2	0	2	0.176091
Elephant	2010	1	9	2	11	0.818182	0.181818	0.0377886	8	1	9	0.0511525
Elephant	2011	1	9	2	11	0.818182	0.181818	0.0377886	3	2	5	0.124939
Elephant	2012	1	7	2	9	0.777778	0.222222	0.0457575	3	2	5	0.124939
Elephant	2013	1	7	2	9	0.777778	0.222222	0.0457575	2	0	2	0.176091
Elephant	2014	1	7	2	9	0.777778	0.222222	0.0457575	3	2	5	0.124939
Elephant	2015	1	6	2	8	0.75	0.25	0.0511525	1	0	1	0.30103
Elephant	2004	2	5	2	7	0.714286	0.285714	0.0579919	5	0	5	0.0791812
Elephant	2005	2	5	2	7	0.714286	0.285714	0.0579919	1	1	2	0.30103
Elephant	2006	2	5	2	7	0.714286	0.285714	0.0579919	4	2	6	0.09691
Elephant	2007	2	4	2	6	0.666667	0.333333	0.0669468	0	4	4	0
Elephant	2008	2	4	2	6	0.666667	0.333333	0.0669468	2	0	2	0.176091
Elephant	2009	2	4	2	6	0.666667	0.333333	0.0669468	0	3	3	0
Elephant	2010	2	4	2	6	0.666667	0.333333	0.0669468	3		3	0.124939
Elephant	2011	2	4	2	6	0.666667	0.333333	0.0669468	2	0	2	0.176091
Elephant	2012	2	3	2	5	0.6	0.4	0.0791812	3	0	3	0.124939
Elephant	2013	2	5	2	7	0.714286	0.285714	0.0579919	3	0	3	0.124939
Elephant	2014	2	5	3	8	0.625	0.375	0.0511525	3	0	3	0.124939
Elephant	2015	2	5	3	8	0.625	0.375	0.0511525	3	0	3	0.124939
Elephant	2004	3	7	2	9	0.777778	0.222222	0.0457575	7	0	7	0.0579919
Elephant	2005	3	7	2	9	0.777778	0.222222	0.0457575	7	1	8	0.0579919
Elephant	2006	3	7	2	9	0.777778	0.222222	0.0457575	4	0	4	0.09691
Elephant	2007	3	6	2	8	0.75	0.25	0.0511525	4	1	5	0.09691
Elephant	2008	3	6	2	8	0.75	0.25	0.0511525	6	2	8	0.0669468
Elephant	2009	3	6	2	8	0.75	0.25	0.0511525	7	0	7	0.0579919
Elephant	2010	3	6	2	8	0.75	0.25	0.0511525	3	2	5	0.124939
Elephant	2011	3	6	2	8	0.75	0.25	0.0511525	4	1	5	0.09691
Elephant	2012	3	4	2	6	0.666667	0.333333	0.0669468	4	2	6	0.09691
Elephant	2013	3	5	2	7	0.714286	0.285714	0.0579919	5	2	7	0.0791812
Elephant	2014	3	5	2	7	0.714286	0.285714	0.0579919	5	2	7	0.0791812
Elephant	2015	3	5	2	7	0.714286	0.285714	0.0579919	5	0	5	0.0791812
Elephant	2004	4	5	2	7	0.714286	0.285714	0.0579919	3	0	3	0.124939
Elephant	2005	4	5	2	7	0.714286	0.285714	0.0579919	5	2	7	0.0791812
Elephant	2006	4	5	2	7	0.714286	0.285714	0.0579919	2	1	3	0.176091
Elephant	2007	4	4	2	6	0.666667	0.333333	0.0669468	3	0	3	0.124939
Elephant	2008	4	4	2	6	0.666667	0.333333	0.0669468	4	0	4	0.09691
Elephant	2009	4	4	2	6	0.666667	0.333333	0.0669468	4	0	4	0.09691
Elephant	2010	4	4	2	6	0.666667	0.333333	0.0669468	3	0	3	0.124939
Elephant	2011	4	4	2	6	0.666667	0.333333	0.0669468	4	1	5	0.09691
Elephant	2012	4	4	2	6	0.666667	0.333333	0.0669468	2	2	4	0.176091
Elephant	2013	4	4	2	6	0.666667	0.333333	0.0669468	1	4	5	0.30103
Elephant	2014	4	4	2	6	0.666667	0.333333	0.0669468	1	1	2	0.30103
Elephant	2015	4	4	2	6	0.666667	0.333333	0.0669468	0	0	0	0
Elephant	2004	5	5	2	7	0.714286	0.285714	0.0579919	4	1	5	0.09691
Elephant	2005	5	5	2	7	0.714286	0.285714	0.0579919	3	0	3	0.124939
Elephant	2006	5	5	2	7	0.714286	0.285714	0.0579919	4	0	4	0.09691
Elephant	2007	5	4	2	6	0.666667	0.333333	0.0669468	3	1	4	0.124939
Elephant	2008	5	5	2	7	0.714286	0.285714	0.0579919	5	0	5	0.0791812
Elephant	2009	5	5	2	7	0.714286	0.285714	0.0579919	4	1	5	0.09691
Elephant	2010	5	7	2	9	0.777778	0.222222	0.0457575	0	0	0	0
Elephant	2011	5	7	2	9	0.777778	0.222222	0.0457575	7	0	7	0.0579919
Elephant	2012	5	5	2	7	0.714286	0.285714	0.0579919	5	2	7	0.0791812
Elephant	2013	5	5	2	7	0.714286	0.285714	0.0579919	6	0	6	0.0669468
Elephant	2014	5	5	2	7	0.714286	0.285714	0.0579919	1	1	2	0.30103
Elephant	2015	5	5	2	7	0.714286	0.285714	0.0579919	0	0	0	0
Elephant	2004	6	6	4	10	0.6	0.4	0.0413927	6	2	8	0.0669468
Elephant	2005	6	6	2	8	0.75	0.25	0.0511525	6	1	7	0.0669468
Elephant	2006	6	6	2	8	0.75	0.25	0.0511525	2	1	3	0.176091
Elephant	2007	6	5	2	7	0.714286	0.285714	0.0579919	3	1	4	0.124939
Elephant	2008	6	5	2	7	0.714286	0.285714	0.0579919	2	0	2	0.176091
Elephant	2009	6	5	2	7	0.714286	0.285714	0.0579919	5	2	7	0.0791812
Elephant	2010	6	5	2	7	0.714286	0.285714	0.0579919	6	0	6	0.0669468
Elephant	2011	6	6	2	8	0.75	0.25	0.0511525	0	0	0	0
Elephant	2012	6	4	2	6	0.666667	0.333333	0.0669468	0	0	0	0
Elephant	2013	6	5	2	7	0.714286	0.285714	0.0579919	0	0	0	0
Elephant	2014	6	5	2	7	0.714286	0.285714	0.0579919	1	2	3	0.30103
Elephant	2015	6	5	2	7	0.714286	0.285714	0.0579919	5	0	5	0.0791812
